# Supplementary material for: DGet! An open source deuteration calculator for mass spectrometry data
Source: J Cheminform. 2024 Mar 28;16:36. doi: 10.1186/s13321-024-00828-x (PMC10976818; doi:10.1186/s13321-024-00828-x)
Supplement: Supplementary file 2 — Additional file 2: NDF mass spectra. Mass spectra of the NDF compounds used to validate DGet and the program parameters (formula, adduct, cutoff) used. Mass spectra of the cholesterol compounds used in Figure 1 and the webapp tutorial (Additional file 1). [file 13321_2024_828_MOESM2_ESM.zip]

Archive with 23 entries (23 files):
- info.txt
- NDF-A-009.txt
- NDF-A-011.txt
- NDF-A-012.txt
- NDF-B-001.txt
- NDF-B-002.txt
- NDF-B-004.txt
- NDF-B-008.txt
- NDF-B-030.txt
- NDF-B-034.txt
- NDF-B-040.txt
- NDF-B-045.txt
- NDF-B-052.txt
- NDF-C-006.txt
- NDF-D-001.txt
- NDF-E-003.txt
- NDF-E-005.txt
- NDF-E-007.txt
- NDF-H-002.txt
- NDF-H-006.txt
- NDF-J-007.txt
- Cholesterol D.txt
- Cholesterol H.txt
