# Supplementary material for: DGet! An open source deuteration calculator for mass spectrometry data
Source: J Cheminform. 2024 Mar 28;16:36. doi: 10.1186/s13321-024-00828-x (PMC10976818; doi:10.1186/s13321-024-00828-x)
Supplement: Supplementary file 2 — Additional file 2: NDF mass spectra. Mass spectra of the NDF compounds used to validate DGet and the program parameters (formula, adduct, cutoff) used. Mass spectra of the cholesterol compounds used in Figure 1 and the webapp tutorial (Additional file 1). [file 13321_2024_828_MOESM2_ESM.zip › info.txt]

Catalogue ID	Formula (Ion)	Adduct	% Deuteration	Notes
NDF-A-009	C8D15HO2	[M-H]-	96.3
NDF-A-011	C12D23HO2	[M-H]-	97.3
NDF-A-012	C14HD27O2	[M-H]-	97.7
NDF-B-001	C26D20N2	[M+H]+	68.0	Cutoff=D0
NDF-B-002	C54H12D24N4	[M]+	94.5
NDF-B-004	C38D32N2	[M+H]+	91.0
NDF-B-008	C44H8D24N2	[M]+	90.7
NDF-B-030	C12HD8N	[M-H]-	94.4
NDF-B-034	C36D24N2	[M+H]+	95.5
NDF-B-040	C6D6ClN	[M+H]+	95.0
NDF-B-045	C8HD15O2	[M-H]-	96.9
NDF-B-052	C8HD7O3	[M-H]-	93.3
NDF-C-006	C14H4D24O6	[M+Na]+	81.8
NDF-D-001	C25H15D33N2O3	[M+Na]+	93.5
NDF-E-003	C44H18D66NO8P	[M+H]+	93.3
NDF-E-005	C48H18D78NO8P	[M+Na]+	94.0
NDF-E-007	C40H71D9NO8P	[M+H]+	99.0
NDF-H-002	C21H2D38O4	[M+Na]+	94.1
NDF-H-006	C51H5D93O6	[M+Na]+	97.9
NDF-J-007	C22H2D43NO2	[M+Na]+	98.5
