# Supplementary material for: DGet! An open source deuteration calculator for mass spectrometry data
Source: J Cheminform. 2024 Mar 28;16:36. doi: 10.1186/s13321-024-00828-x (PMC10976818; doi:10.1186/s13321-024-00828-x)
Supplement: Supplementary file 2 — Additional file 2: NDF mass spectra. Mass spectra of the NDF compounds used to validate DGet and the program parameters (formula, adduct, cutoff) used. Mass spectra of the cholesterol compounds used in Figure 1 and the webapp tutorial (Additional file 1). [file 13321_2024_828_MOESM2_ESM.zip › NDF-A-009.txt]

50.0100	141666.6719
50.0400	175000.0156
50.0700	141666.6719
50.1000	233333.3438
50.1300	158333.3438
50.1600	200000.0156
50.1900	158333.3438
50.2200	216666.6875
50.2500	83333.3438
50.2800	108333.3438
50.3100	258333.3594
50.3400	225000.0156
50.3700	208333.3438
50.4000	200000.0000
50.4300	125000.0078
50.4600	100000.0078
50.4900	183333.3438
50.5200	191666.6875
50.5500	150000.0156
50.5800	175000.0156
50.6100	150000.0156
50.6400	191666.6875
50.6700	166666.6719
50.7000	133333.3438
50.7300	125000.0078
50.7600	100000.0078
50.7900	125000.0078
50.8200	183333.3438
50.8500	158333.3438
50.8800	141666.6719
50.9100	133333.3438
50.9400	100000.0078
50.9700	133333.3438
51.0000	200000.0156
51.0300	125000.0078
51.0600	125000.0078
51.0900	58333.3359
51.1200	125000.0078
51.1500	166666.6875
51.1800	166666.6875
51.2100	141666.6719
51.2400	150000.0000
51.2700	158333.3438
51.3000	108333.3438
51.3300	108333.3438
51.3600	250000.0156
51.3900	175000.0156
51.4200	183333.3438
51.4500	133333.3438
51.4800	158333.3438
51.5100	183333.3438
51.5400	108333.3438
51.5700	125000.0078
51.6000	150000.0156
51.6300	175000.0000
51.6600	191666.6875
51.6900	150000.0156
51.7200	200000.0156
51.7500	83333.3359
51.7800	141666.6719
51.8100	166666.6719
51.8400	150000.0156
51.8700	200000.0156
51.9000	133333.3438
51.9300	133333.3438
51.9600	150000.0156
51.9900	75000.0000
52.0200	200000.0156
52.0500	183333.3438
52.0800	225000.0156
52.1100	116666.6719
52.1400	141666.6719
52.1700	150000.0156
52.2000	200000.0000
52.2300	166666.6719
52.2600	150000.0156
52.2900	125000.0078
52.3200	191666.6875
52.3500	116666.6719
52.3800	150000.0156
52.4100	125000.0078
52.4400	58333.3359
52.4700	141666.6719
52.5000	108333.3438
52.5300	108333.3438
52.5600	125000.0078
52.5900	175000.0156
52.6200	166666.6719
52.6500	141666.6719
52.6800	175000.0156
52.7100	125000.0078
52.7400	141666.6719
52.7700	175000.0156
52.8000	158333.3438
52.8300	116666.6719
52.8600	125000.0078
52.8900	75000.0078
52.9200	175000.0156
52.9500	150000.0156
52.9800	175000.0156
53.0100	150000.0156
53.0400	208333.3438
53.0700	216666.6875
53.1000	166666.6719
53.1300	216666.6719
53.1600	191666.6875
53.1900	166666.6719
53.2200	150000.0000
53.2500	150000.0156
53.2800	108333.3438
53.3100	108333.3438
53.3400	191666.6875
53.3700	158333.3438
53.4000	233333.3438
53.4300	225000.0156
53.4600	125000.0078
53.4900	83333.3438
53.5200	183333.3438
53.5500	191666.6719
53.5800	175000.0156
53.6100	141666.6719
53.6400	233333.3438
53.6700	241666.6719
53.7000	225000.0156
53.7300	183333.3438
53.7600	233333.3438
53.7900	158333.3438
53.8200	158333.3438
53.8500	208333.3438
53.8800	133333.3438
53.9100	183333.3438
53.9400	166666.6875
53.9700	175000.0000
54.0000	191666.6875
54.0300	216666.6719
54.0600	333333.3438
54.0900	175000.0156
54.1200	133333.3438
54.1500	225000.0156
54.1800	158333.3438
54.2100	208333.3438
54.2400	225000.0156
54.2700	208333.3438
54.3000	175000.0156
54.3300	216666.6875
54.3600	191666.6719
54.3900	241666.6875
54.4200	208333.3438
54.4500	275000.0000
54.4800	225000.0156
54.5100	283333.3438
54.5400	300000.0313
54.5700	225000.0156
54.6000	100000.0078
54.6300	250000.0156
54.6600	266666.6875
54.6900	225000.0156
54.7200	258333.3438
54.7500	250000.0156
54.7800	308333.3438
54.8100	183333.3438
54.8400	241666.6875
54.8700	200000.0156
54.9000	166666.6875
54.9300	175000.0156
54.9600	266666.6875
54.9900	225000.0156
55.0200	150000.0156
55.0500	216666.6875
55.0800	266666.6875
55.1100	275000.0313
55.1400	325000.0000
55.1700	216666.6875
55.2000	283333.3438
55.2300	291666.6875
55.2600	275000.0000
55.2900	308333.3438
55.3200	316666.6875
55.3500	283333.3438
55.3800	333333.3438
55.4100	433333.3438
55.4400	416666.6875
55.4700	383333.3438
55.5000	450000.0313
55.5300	358333.3438
55.5600	383333.3438
55.5900	383333.3438
55.6200	216666.6875
55.6500	450000.0313
55.6800	491666.6875
55.7100	475000.0313
55.7400	375000.0313
55.7700	366666.6875
55.8000	366666.6875
55.8300	225000.0156
55.8600	325000.0313
55.8900	266666.6875
55.9200	216666.6875
55.9500	266666.6875
55.9800	241666.6875
56.0100	200000.0156
56.0400	225000.0156
56.0700	175000.0156
56.1000	225000.0156
56.1300	208333.3438
56.1600	300000.0313
56.1900	216666.6875
56.2200	225000.0156
56.2500	341666.6875
56.2800	300000.0313
56.3100	216666.6875
56.3400	158333.3438
56.3700	316666.6875
56.4000	275000.0313
56.4300	225000.0156
56.4600	258333.3438
56.4900	241666.6875
56.5200	200000.0156
56.5500	341666.6875
56.5800	308333.3438
56.6100	275000.0000
56.6400	225000.0156
56.6700	225000.0156
56.7000	225000.0156
56.7300	183333.3438
56.7600	316666.6875
56.7900	258333.3438
56.8200	200000.0156
56.8500	258333.3438
56.8800	275000.0313
56.9100	291666.6875
56.9400	225000.0156
56.9700	208333.3438
57.0000	308333.3438
57.0300	191666.6875
57.0600	250000.0156
57.0900	358333.3438
57.1200	200000.0156
57.1500	333333.3438
57.1800	291666.6875
57.2100	316666.6875
57.2400	358333.3438
57.2700	400000.0313
57.3000	291666.6875
57.3300	283333.3438
57.3600	291666.6875
57.3900	416666.6875
57.4200	266666.6875
57.4500	283333.3438
57.4800	308333.3438
57.5100	275000.0313
57.5400	375000.0313
57.5700	291666.6875
57.6000	341666.6875
57.6300	425000.0313
57.6600	341666.6875
57.6900	241666.6875
57.7200	383333.3750
57.7500	341666.6875
57.7800	333333.3438
57.8100	208333.3438
57.8400	325000.0313
57.8700	191666.6875
57.9000	316666.6875
57.9300	341666.6875
57.9600	308333.3438
57.9900	275000.0313
58.0200	308333.3438
58.0500	250000.0156
58.0800	225000.0156
58.1100	208333.3438
58.1400	308333.3438
58.1700	241666.6875
58.2000	300000.0313
58.2300	291666.6875
58.2600	183333.3438
58.2900	325000.0313
58.3200	183333.3438
58.3500	191666.6875
58.3800	200000.0156
58.4100	283333.3438
58.4400	258333.3438
58.4700	258333.3438
58.5000	200000.0156
58.5300	300000.0000
58.5600	325000.0313
58.5900	216666.6875
58.6200	283333.3438
58.6500	250000.0156
58.6800	458333.3750
58.7100	333333.3438
58.7400	300000.0313
58.7700	366666.6875
58.8000	350000.0313
58.8300	333333.3438
58.8600	275000.0313
58.8900	316666.6875
58.9200	300000.0000
58.9500	191666.6719
58.9800	316666.6875
59.0100	308333.3438
59.0400	383333.3438
59.0700	391666.6875
59.1000	283333.3438
59.1300	275000.0000
59.1600	341666.6875
59.1900	233333.3438
59.2200	258333.3438
59.2500	258333.3438
59.2800	291666.6875
59.3100	291666.6875
59.3400	258333.3438
59.3700	325000.0313
59.4000	300000.0313
59.4300	308333.3438
59.4600	341666.6875
59.4900	466666.6875
59.5200	225000.0156
59.5500	400000.0313
59.5800	258333.3438
59.6100	258333.3438
59.6400	225000.0156
59.6700	233333.3438
59.7000	308333.3438
59.7300	275000.0000
59.7600	275000.0000
59.7900	300000.0000
59.8200	291666.6875
59.8500	291666.6875
59.8800	250000.0156
59.9100	191666.6875
59.9400	350000.0313
59.9700	416666.6875
60.0000	291666.6875
60.0300	308333.3438
60.0600	325000.0313
60.0900	391666.6875
60.1200	316666.6875
60.1500	383333.3438
60.1800	316666.6875
60.2100	341666.6875
60.2400	333333.3438
60.2700	375000.0000
60.3000	275000.0000
60.3300	241666.6875
60.3600	341666.6875
60.3900	283333.3438
60.4200	383333.3438
60.4500	250000.0156
60.4800	275000.0000
60.5100	258333.3594
60.5400	425000.0313
60.5700	316666.6875
60.6000	350000.0313
60.6300	308333.3438
60.6600	300000.0313
60.6900	341666.6875
60.7200	225000.0156
60.7500	275000.0313
60.7800	308333.3438
60.8100	308333.3438
60.8400	266666.6875
60.8700	358333.3438
60.9000	208333.3438
60.9300	225000.0156
60.9600	316666.6875
60.9900	191666.6875
61.0200	125000.0078
61.0500	233333.3438
61.0800	233333.3438
61.1100	266666.6875
61.1400	141666.6719
61.1700	183333.3438
61.2000	266666.6875
61.2300	233333.3438
61.2600	225000.0156
61.2900	225000.0156
61.3200	225000.0156
61.3500	175000.0156
61.3800	225000.0156
61.4100	141666.6719
61.4400	225000.0156
61.4700	266666.6875
61.5000	266666.6875
61.5300	183333.3438
61.5600	275000.0313
61.5900	200000.0156
61.6200	258333.3438
61.6500	250000.0156
61.6800	191666.6719
61.7100	175000.0156
61.7400	150000.0156
61.7700	250000.0156
61.8000	208333.3438
61.8300	250000.0156
61.8600	208333.3438
61.8900	125000.0078
61.9200	225000.0156
61.9500	241666.6875
61.9800	200000.0156
62.0100	133333.3438
62.0400	200000.0156
62.0700	208333.3438
62.1000	183333.3438
62.1300	225000.0156
62.1600	158333.3438
62.1900	183333.3438
62.2200	150000.0156
62.2500	158333.3438
62.2800	166666.6875
62.3100	175000.0156
62.3400	150000.0156
62.3700	208333.3438
62.4000	150000.0156
62.4300	225000.0156
62.4600	216666.6875
62.4900	166666.6719
62.5200	250000.0156
62.5500	66666.6719
62.5800	175000.0156
62.6100	133333.3438
62.6400	200000.0156
62.6700	300000.0313
62.7000	200000.0156
62.7300	133333.3438
62.7600	158333.3438
62.7900	208333.3438
62.8200	166666.6719
62.8500	100000.0078
62.8800	133333.3438
62.9100	133333.3438
62.9400	141666.6719
62.9700	83333.3438
63.0000	133333.3438
63.0300	133333.3438
63.0600	166666.6719
63.0900	116666.6719
63.1200	150000.0156
63.1500	175000.0156
63.1800	141666.6719
63.2100	100000.0078
63.2400	100000.0078
63.2700	125000.0078
63.3000	141666.6719
63.3300	100000.0078
63.3600	183333.3438
63.3900	133333.3438
63.4200	108333.3438
63.4500	108333.3438
63.4800	66666.6719
63.5100	83333.3438
63.5400	100000.0078
63.5700	158333.3438
63.6000	75000.0078
63.6300	83333.3438
63.6600	75000.0078
63.6900	75000.0078
63.7200	75000.0078
63.7500	50000.0039
63.7800	83333.3438
63.8100	41666.6719
63.8400	58333.3359
63.8700	100000.0078
63.9000	83333.3438
63.9300	50000.0039
63.9600	66666.6719
63.9900	50000.0039
64.0200	100000.0078
64.0500	58333.3359
64.0800	66666.6719
64.1100	41666.6719
64.1400	100000.0078
64.1700	50000.0039
64.2000	75000.0078
64.2300	75000.0078
64.2600	83333.3438
64.2900	58333.3359
64.3200	66666.6719
64.3500	91666.6719
64.3800	66666.6719
64.4100	41666.6719
64.4400	75000.0078
64.4700	75000.0078
64.5000	25000.0020
64.5600	33333.3359
64.5900	75000.0078
64.6200	58333.3359
64.6500	33333.3359
64.6800	33333.3359
64.7100	75000.0078
64.7400	75000.0000
64.7700	16666.6680
64.8000	58333.3359
64.8300	33333.3359
64.8600	108333.3438
64.8900	41666.6719
64.9200	50000.0039
64.9500	75000.0078
64.9800	33333.3359
65.0100	158333.3438
65.0400	41666.6719
65.0700	108333.3438
65.1000	50000.0039
65.1300	108333.3438
65.1600	91666.6719
65.1900	50000.0039
65.2200	141666.6719
65.2500	58333.3359
65.2800	66666.6719
65.3100	125000.0078
65.3400	75000.0078
65.3700	66666.6719
65.4000	25000.0020
65.4300	91666.6719
65.4600	50000.0039
65.4900	33333.3359
65.5200	75000.0000
65.5500	75000.0000
65.5800	58333.3359
65.6100	41666.6719
65.6400	66666.6719
65.6700	75000.0078
65.7000	83333.3438
65.7300	91666.6719
65.7600	33333.3359
65.7900	33333.3359
65.8200	83333.3438
65.8500	58333.3359
65.8800	91666.6719
65.9100	33333.3359
65.9400	83333.3359
65.9700	100000.0078
66.0000	58333.3359
66.0300	83333.3359
66.0600	41666.6719
66.0900	100000.0078
66.1200	41666.6719
66.1500	116666.6719
66.1800	41666.6719
66.2100	41666.6680
66.2400	66666.6719
66.2700	25000.0020
66.3000	83333.3438
66.3300	50000.0039
66.3600	58333.3359
66.3900	58333.3359
66.4200	33333.3359
66.4500	83333.3438
66.4800	50000.0000
66.5100	100000.0078
66.5400	50000.0039
66.5700	75000.0000
66.6000	50000.0039
66.6300	66666.6719
66.6600	66666.6719
66.6900	58333.3359
66.7200	75000.0078
66.7500	75000.0078
66.7800	58333.3359
66.8100	50000.0039
66.8400	75000.0000
66.8700	91666.6719
66.9000	50000.0039
66.9300	75000.0000
66.9600	75000.0000
66.9900	83333.3438
67.0200	100000.0078
67.0500	41666.6719
67.0800	83333.3438
67.1100	91666.6719
67.1400	108333.3438
67.1700	66666.6719
67.2000	75000.0078
67.2300	58333.3359
67.2600	108333.3438
67.2900	116666.6719
67.3200	66666.6719
67.3500	100000.0078
67.3800	66666.6719
67.4100	58333.3359
67.4400	58333.3359
67.4700	91666.6719
67.5000	75000.0078
67.5300	33333.3359
67.5600	108333.3438
67.5900	100000.0078
67.6200	166666.6719
67.6500	16666.6680
67.6800	66666.6719
67.7100	158333.3438
67.7400	83333.3438
67.7700	83333.3438
67.8000	66666.6719
67.8300	91666.6719
67.8600	66666.6719
67.8900	75000.0078
67.9200	91666.6719
67.9500	158333.3438
67.9800	208333.3438
68.0100	125000.0078
68.0400	133333.3438
68.0700	125000.0078
68.1000	91666.6719
68.1300	100000.0078
68.1600	116666.6719
68.1900	41666.6719
68.2200	83333.3438
68.2500	83333.3438
68.2800	58333.3359
68.3100	133333.3438
68.3400	50000.0039
68.3700	116666.6719
68.4000	58333.3359
68.4300	66666.6719
68.4600	66666.6719
68.4900	75000.0078
68.5200	100000.0078
68.5500	66666.6719
68.5800	100000.0078
68.6100	75000.0000
68.6400	108333.3438
68.6700	50000.0039
68.7000	91666.6719
68.7300	150000.0000
68.7600	58333.3359
68.7900	100000.0078
68.8200	108333.3438
68.8500	83333.3359
68.8800	116666.6719
68.9100	116666.6719
68.9400	75000.0078
68.9700	91666.6719
69.0000	133333.3438
69.0300	91666.6719
69.0600	58333.3359
69.0900	125000.0078
69.1200	133333.3438
69.1500	91666.6719
69.1800	66666.6719
69.2100	116666.6719
69.2400	75000.0078
69.2700	75000.0000
69.3000	83333.3438
69.3300	141666.6719
69.3600	100000.0078
69.3900	75000.0078
69.4200	91666.6719
69.4500	125000.0078
69.4800	83333.3438
69.5100	141666.6719
69.5400	100000.0078
69.5700	108333.3438
69.6000	108333.3438
69.6300	83333.3438
69.6600	108333.3438
69.6900	125000.0078
69.7200	141666.6719
69.7500	108333.3438
69.7800	91666.6719
69.8100	58333.3359
69.8400	116666.6719
69.8700	108333.3438
69.9000	116666.6719
69.9300	150000.0156
69.9600	133333.3438
69.9900	150000.0000
70.0200	25000.0020
70.0500	33333.3359
70.0800	41666.6719
70.1100	25000.0020
70.1400	50000.0039
70.1700	66666.6719
70.2000	50000.0039
70.2300	25000.0020
70.2600	83333.3438
70.2900	116666.6719
70.3200	50000.0039
70.3500	66666.6719
70.3800	41666.6719
70.4100	50000.0039
70.4400	50000.0039
70.4700	41666.6719
70.5000	50000.0039
70.5300	16666.6680
70.5600	50000.0039
70.5900	50000.0039
70.6200	75000.0000
70.6500	58333.3359
70.6800	75000.0078
70.7100	58333.3359
70.7400	75000.0078
70.7700	75000.0078
70.8000	75000.0078
70.8300	25000.0020
70.8600	25000.0020
70.8900	41666.6719
70.9200	66666.6719
70.9500	100000.0078
70.9800	75000.0078
71.0100	58333.3359
71.0400	25000.0020
71.0700	75000.0078
71.1000	100000.0078
71.1300	91666.6719
71.1600	125000.0078
71.1900	58333.3359
71.2200	91666.6719
71.2500	100000.0078
71.2800	58333.3359
71.3100	83333.3438
71.3400	75000.0078
71.3700	75000.0078
71.4000	75000.0000
71.4300	75000.0078
71.4600	166666.6719
71.4900	116666.6719
71.5200	50000.0039
71.5500	91666.6719
71.5800	141666.6719
71.6100	41666.6719
71.6400	91666.6719
71.6700	50000.0039
71.7000	33333.3359
71.7300	58333.3359
71.7600	100000.0078
71.7900	25000.0020
71.8200	58333.3359
71.8500	50000.0000
71.8800	33333.3359
71.9100	75000.0078
71.9400	116666.6719
71.9700	83333.3438
72.0000	100000.0078
72.0300	33333.3359
72.0600	41666.6719
72.0900	66666.6719
72.1200	66666.6719
72.1500	91666.6719
72.1800	58333.3359
72.2100	75000.0078
72.2400	83333.3438
72.2700	91666.6719
72.3000	100000.0078
72.3300	83333.3438
72.3600	66666.6719
72.3900	58333.3359
72.4200	50000.0039
72.4500	91666.6719
72.4800	41666.6719
72.5100	50000.0039
72.5400	166666.6875
72.5700	83333.3359
72.6000	75000.0078
72.6300	33333.3359
72.6600	125000.0078
72.6900	100000.0078
72.7200	50000.0039
72.7500	50000.0039
72.7800	133333.3438
72.8100	66666.6719
72.8400	133333.3438
72.8700	33333.3359
72.9000	83333.3438
72.9300	100000.0078
72.9600	66666.6719
72.9900	83333.3438
73.0200	75000.0000
73.0500	91666.6719
73.0800	75000.0078
73.1100	83333.3438
73.1400	41666.6680
73.1700	66666.6719
73.2000	58333.3359
73.2300	108333.3438
73.2600	75000.0078
73.2900	66666.6719
73.3200	66666.6719
73.3500	58333.3359
73.3800	91666.6719
73.4100	83333.3438
73.4400	100000.0078
73.4700	91666.6719
73.5000	91666.6719
73.5300	100000.0078
73.5600	66666.6719
73.5900	125000.0078
73.6200	100000.0078
73.6500	91666.6719
73.6800	141666.6719
73.7100	150000.0156
73.7400	108333.3438
73.7700	100000.0000
73.8000	83333.3438
73.8300	141666.6719
73.8600	50000.0039
73.8900	116666.6719
73.9200	91666.6719
73.9500	58333.3359
73.9800	125000.0078
74.0100	66666.6719
74.0400	116666.6719
74.0700	133333.3438
74.1000	100000.0078
74.1300	108333.3438
74.1600	125000.0078
74.1900	125000.0078
74.2200	133333.3438
74.2500	100000.0078
74.2800	58333.3359
74.3100	108333.3438
74.3400	108333.3438
74.3700	91666.6719
74.4000	58333.3359
74.4300	75000.0078
74.4600	116666.6719
74.4900	83333.3359
74.5200	125000.0078
74.5500	66666.6719
74.5800	125000.0078
74.6100	166666.6719
74.6400	75000.0078
74.6700	75000.0000
74.7000	133333.3438
74.7300	66666.6719
74.7600	158333.3438
74.7900	83333.3359
74.8200	133333.3438
74.8500	100000.0078
74.8800	91666.6719
74.9100	100000.0078
74.9400	166666.6875
74.9700	100000.0078
75.0000	66666.6719
75.0300	66666.6719
75.0600	50000.0039
75.0900	66666.6719
75.1200	33333.3359
75.1500	58333.3359
75.1800	16666.6680
75.2100	50000.0039
75.2400	75000.0000
75.2700	125000.0078
75.3000	100000.0078
75.3300	75000.0078
75.3600	83333.3438
75.3900	75000.0078
75.4200	33333.3359
75.4500	91666.6719
75.4800	125000.0078
75.5100	50000.0039
75.5400	133333.3438
75.5700	116666.6719
75.6000	50000.0000
75.6300	108333.3438
75.6600	41666.6719
75.6900	100000.0078
75.7200	133333.3438
75.7500	83333.3359
75.7800	150000.0156
75.8100	133333.3438
75.8400	116666.6719
75.8700	75000.0078
75.9000	91666.6719
75.9300	66666.6719
75.9600	75000.0078
75.9900	91666.6719
76.0200	91666.6719
76.0500	108333.3438
76.0800	100000.0078
76.1100	100000.0078
76.1400	83333.3438
76.1700	116666.6719
76.2000	133333.3438
76.2300	133333.3438
76.2600	216666.6719
76.2900	183333.3438
76.3200	166666.6719
76.3500	125000.0078
76.3800	116666.6719
76.4100	183333.3438
76.4400	133333.3438
76.4700	83333.3438
76.5000	116666.6719
76.5300	83333.3438
76.5600	166666.6719
76.5900	75000.0078
76.6200	125000.0078
76.6500	108333.3438
76.6800	100000.0078
76.7100	100000.0078
76.7400	100000.0078
76.7700	91666.6719
76.8000	108333.3438
76.8300	91666.6719
76.8600	83333.3438
76.8900	225000.0156
76.9200	191666.6719
76.9500	208333.3438
76.9800	483333.3438
77.0100	808333.3750
77.0400	866666.6875
77.0700	700000.0000
77.1000	675000.0000
77.1300	400000.0000
77.1600	425000.0313
77.1900	283333.3438
77.2200	183333.3438
77.2500	166666.6719
77.2800	166666.6719
77.3100	225000.0156
77.3400	158333.3438
77.3700	116666.6719
77.4000	141666.6719
77.4300	141666.6719
77.4600	158333.3438
77.4900	125000.0078
77.5200	58333.3359
77.5500	100000.0078
77.5800	108333.3438
77.6100	158333.3438
77.6400	100000.0078
77.6700	150000.0156
77.7000	150000.0156
77.7300	158333.3438
77.7600	100000.0078
77.7900	133333.3438
77.8200	175000.0156
77.8500	125000.0078
77.8800	141666.6719
77.9100	108333.3438
77.9400	66666.6719
77.9700	141666.6719
78.0000	108333.3438
78.0300	58333.3359
78.0600	83333.3438
78.0900	125000.0078
78.1200	100000.0078
78.1500	66666.6719
78.1800	133333.3438
78.2100	100000.0078
78.2400	83333.3438
78.2700	100000.0078
78.3000	83333.3438
78.3300	91666.6719
78.3600	83333.3359
78.3900	91666.6719
78.4200	91666.6719
78.4500	66666.6719
78.4800	41666.6719
78.5100	116666.6719
78.5400	175000.0156
78.5700	41666.6719
78.6000	83333.3438
78.6300	83333.3438
78.6600	83333.3359
78.6900	50000.0039
78.7200	75000.0078
78.7500	58333.3359
78.7800	75000.0078
78.8100	66666.6719
78.8400	83333.3438
78.8700	83333.3438
78.9000	66666.6719
78.9300	100000.0078
78.9600	83333.3438
78.9900	100000.0078
79.0200	91666.6719
79.0500	75000.0078
79.0800	50000.0039
79.1100	66666.6719
79.1400	91666.6719
79.1700	66666.6719
79.2000	66666.6719
79.2300	75000.0078
79.2600	108333.3438
79.2900	58333.3359
79.3200	58333.3359
79.3500	58333.3359
79.3800	75000.0078
79.4100	75000.0078
79.4400	41666.6719
79.4700	75000.0078
79.5000	25000.0020
79.5300	50000.0039
79.5600	33333.3359
79.5900	66666.6719
79.6200	91666.6719
79.6500	125000.0078
79.6800	75000.0078
79.7100	125000.0078
79.7400	16666.6680
79.7700	116666.6719
79.8000	16666.6680
79.8300	41666.6719
79.8600	41666.6719
79.8900	50000.0039
79.9200	150000.0156
79.9500	66666.6719
79.9800	108333.3438
80.0100	108333.3438
80.0400	75000.0078
80.0700	58333.3359
80.1000	125000.0078
80.1300	75000.0078
80.1600	50000.0039
80.1900	33333.3359
80.2200	50000.0039
80.2500	41666.6719
80.2800	58333.3359
80.3100	83333.3438
80.3400	25000.0020
80.3700	50000.0039
80.4000	50000.0039
80.4300	41666.6719
80.4600	116666.6719
80.4900	50000.0039
80.5200	116666.6719
80.5500	33333.3359
80.5800	83333.3359
80.6100	66666.6719
80.6400	25000.0020
80.6700	75000.0078
80.7000	100000.0078
80.7300	75000.0000
80.7600	58333.3359
80.7900	83333.3438
80.8200	50000.0039
80.8500	75000.0078
80.8800	133333.3438
80.9100	66666.6719
80.9400	100000.0078
80.9700	133333.3438
81.0000	183333.3438
81.0300	166666.6875
81.0600	241666.6875
81.0900	166666.6719
81.1200	91666.6719
81.1500	91666.6719
81.1800	75000.0078
81.2100	91666.6719
81.2400	100000.0078
81.2700	83333.3438
81.3000	75000.0000
81.3300	50000.0039
81.3600	91666.6719
81.3900	41666.6719
81.4200	58333.3359
81.4500	66666.6719
81.4800	75000.0078
81.5100	50000.0039
81.5400	58333.3359
81.5700	66666.6719
81.6000	41666.6719
81.6300	58333.3359
81.6600	66666.6719
81.6900	66666.6719
81.7200	83333.3359
81.7500	83333.3438
81.7800	75000.0078
81.8100	58333.3359
81.8400	50000.0039
81.8700	58333.3359
81.9000	108333.3359
81.9300	100000.0078
81.9600	25000.0020
81.9900	100000.0078
82.0200	41666.6719
82.0500	100000.0078
82.0800	108333.3438
82.1100	83333.3438
82.1400	108333.3438
82.1700	91666.6719
82.2000	66666.6719
82.2300	100000.0000
82.2600	100000.0078
82.2900	66666.6719
82.3200	91666.6719
82.3500	133333.3438
82.3800	75000.0078
82.4100	75000.0000
82.4400	175000.0156
82.4700	83333.3438
82.5000	100000.0078
82.5300	116666.6719
82.5600	108333.3438
82.5900	116666.6719
82.6200	116666.6719
82.6500	100000.0078
82.6800	116666.6719
82.7100	116666.6719
82.7400	75000.0078
82.7700	83333.3438
82.8000	75000.0078
82.8300	75000.0078
82.8600	75000.0000
82.8900	66666.6719
82.9200	166666.6719
82.9500	50000.0039
82.9800	33333.3359
83.0100	175000.0156
83.0400	116666.6719
83.0700	158333.3438
83.1000	133333.3438
83.1300	100000.0078
83.1600	125000.0078
83.1900	75000.0078
83.2200	83333.3438
83.2500	83333.3438
83.2800	91666.6719
83.3100	66666.6719
83.3400	66666.6719
83.3700	75000.0078
83.4000	133333.3438
83.4300	91666.6719
83.4600	108333.3438
83.4900	91666.6719
83.5200	116666.6719
83.5500	41666.6719
83.5800	41666.6719
83.6100	83333.3359
83.6400	75000.0078
83.6700	41666.6719
83.7000	41666.6719
83.7300	83333.3438
83.7600	75000.0078
83.7900	100000.0078
83.8200	91666.6719
83.8500	108333.3438
83.8800	75000.0078
83.9100	91666.6719
83.9400	50000.0039
83.9700	83333.3438
84.0000	100000.0078
84.0300	83333.3438
84.0600	58333.3359
84.0900	83333.3359
84.1200	133333.3438
84.1500	58333.3359
84.1800	50000.0039
84.2100	158333.3438
84.2400	41666.6719
84.2700	91666.6719
84.3000	133333.3438
84.3300	108333.3438
84.3600	166666.6719
84.3900	91666.6719
84.4200	133333.3438
84.4500	108333.3438
84.4800	91666.6719
84.5100	125000.0078
84.5400	100000.0078
84.5700	91666.6719
84.6000	125000.0078
84.6300	125000.0078
84.6600	66666.6719
84.6900	83333.3438
84.7200	66666.6719
84.7500	233333.3438
84.7800	58333.3359
84.8100	75000.0078
84.8400	100000.0078
84.8700	108333.3438
84.9000	141666.6719
84.9300	66666.6719
84.9600	83333.3438
84.9900	91666.6719
85.0200	108333.3438
85.0500	75000.0000
85.0800	58333.3359
85.1100	116666.6719
85.1400	158333.3438
85.1700	100000.0078
85.2000	83333.3438
85.2300	141666.6719
85.2600	175000.0156
85.2900	100000.0078
85.3200	141666.6719
85.3500	100000.0078
85.3800	133333.3438
85.4100	58333.3359
85.4400	108333.3438
85.4700	125000.0078
85.5000	108333.3438
85.5300	108333.3438
85.5600	66666.6719
85.5900	141666.6719
85.6200	108333.3438
85.6500	133333.3438
85.6800	141666.6719
85.7100	175000.0156
85.7400	83333.3438
85.7700	183333.3438
85.8000	133333.3438
85.8300	291666.6875
85.8600	91666.6719
85.8900	183333.3438
85.9200	166666.6719
85.9500	208333.3438
85.9800	225000.0156
86.0100	233333.3438
86.0400	200000.0156
86.0700	133333.3438
86.1000	158333.3438
86.1300	216666.6719
86.1600	200000.0156
86.1900	166666.6719
86.2200	241666.6875
86.2500	183333.3438
86.2800	158333.3438
86.3100	158333.3438
86.3400	200000.0156
86.3700	133333.3438
86.4000	208333.3438
86.4300	158333.3438
86.4600	166666.6719
86.4900	250000.0156
86.5200	141666.6719
86.5500	125000.0078
86.5800	116666.6719
86.6100	116666.6719
86.6400	216666.6719
86.6700	166666.6719
86.7000	225000.0156
86.7300	141666.6719
86.7600	108333.3438
86.7900	150000.0156
86.8200	108333.3438
86.8500	175000.0156
86.8800	150000.0000
86.9100	191666.6719
86.9400	133333.3438
86.9700	100000.0078
87.0000	208333.3438
87.0300	158333.3438
87.0600	183333.3438
87.0900	225000.0156
87.1200	241666.6719
87.1500	150000.0156
87.1800	183333.3438
87.2100	216666.6875
87.2400	116666.6719
87.2700	225000.0156
87.3000	200000.0156
87.3300	108333.3438
87.3600	275000.0313
87.3900	191666.6875
87.4200	208333.3438
87.4500	158333.3438
87.4800	150000.0156
87.5100	308333.3438
87.5400	191666.6719
87.5700	150000.0156
87.6000	241666.6875
87.6300	100000.0078
87.6600	158333.3438
87.6900	216666.6875
87.7200	183333.3438
87.7500	216666.6875
87.7800	291666.6875
87.8100	150000.0156
87.8400	166666.6719
87.8700	241666.6875
87.9000	125000.0078
87.9300	108333.3438
87.9600	400000.0313
87.9900	116666.6719
88.0200	116666.6719
88.0500	133333.3438
88.0800	133333.3438
88.1100	225000.0156
88.1400	191666.6875
88.1700	150000.0156
88.2000	216666.6875
88.2300	325000.0313
88.2600	358333.3438
88.2900	258333.3438
88.3200	216666.6875
88.3500	316666.6875
88.3800	266666.6875
88.4100	183333.3438
88.4400	200000.0156
88.4700	283333.3438
88.5000	225000.0156
88.5300	175000.0156
88.5600	183333.3438
88.5900	183333.3438
88.6200	158333.3438
88.6500	225000.0156
88.6800	83333.3438
88.7100	208333.3438
88.7400	200000.0156
88.7700	208333.3438
88.8000	241666.6875
88.8300	233333.3438
88.8600	183333.3438
88.8900	208333.3438
88.9200	233333.3438
88.9500	316666.6875
88.9800	425000.0313
89.0100	616666.6875
89.0400	775000.0625
89.0700	1016666.6875
89.1000	1075000.0000
89.1300	950000.0625
89.1600	783333.3750
89.1900	575000.0000
89.2200	400000.0313
89.2500	333333.3438
89.2800	366666.6875
89.3100	391666.6875
89.3400	283333.3438
89.3700	325000.0000
89.4000	358333.3750
89.4300	291666.6875
89.4600	291666.6875
89.4900	333333.3438
89.5200	308333.3438
89.5500	216666.6719
89.5800	325000.0313
89.6100	375000.0313
89.6400	325000.0313
89.6700	233333.3438
89.7000	225000.0156
89.7300	275000.0313
89.7600	233333.3438
89.7900	216666.6719
89.8200	291666.6875
89.8500	283333.3438
89.8800	225000.0156
89.9100	208333.3438
89.9400	108333.3438
89.9700	225000.0156
90.0000	316666.6875
90.0300	175000.0156
90.0600	175000.0156
90.0900	375000.0313
90.1200	408333.3438
90.1500	258333.3438
90.1800	266666.6875
90.2100	233333.3438
90.2400	241666.6875
90.2700	166666.6719
90.3000	241666.6875
90.3300	166666.6719
90.3600	241666.6875
90.3900	158333.3438
90.4200	191666.6719
90.4500	208333.3438
90.4800	175000.0156
90.5100	175000.0156
90.5400	158333.3438
90.5700	183333.3438
90.6000	275000.0000
90.6300	233333.3438
90.6600	216666.6875
90.6900	191666.6875
90.7200	200000.0156
90.7500	208333.3438
90.7800	183333.3438
90.8100	191666.6875
90.8400	191666.6875
90.8700	300000.0313
90.9000	308333.3438
90.9300	208333.3438
90.9600	141666.6719
90.9900	291666.6875
91.0200	258333.3438
91.0500	300000.0313
91.0800	241666.6875
91.1100	250000.0156
91.1400	183333.3438
91.1700	175000.0156
91.2000	433333.3438
91.2300	166666.6875
91.2600	141666.6719
91.2900	150000.0156
91.3200	166666.6719
91.3500	233333.3438
91.3800	183333.3438
91.4100	158333.3438
91.4400	258333.3594
91.4700	141666.6719
91.5000	283333.3438
91.5300	300000.0313
91.5600	258333.3438
91.5900	266666.6875
91.6200	225000.0156
91.6500	341666.6875
91.6800	191666.6719
91.7100	283333.3438
91.7400	191666.6719
91.7700	225000.0156
91.8000	150000.0156
91.8300	258333.3438
91.8600	275000.0313
91.8900	225000.0156
91.9200	175000.0156
91.9500	225000.0156
91.9800	258333.3438
92.0100	266666.6875
92.0400	241666.6875
92.0700	250000.0156
92.1000	375000.0313
92.1300	375000.0313
92.1600	383333.3750
92.1900	291666.6875
92.2200	425000.0313
92.2500	408333.3438
92.2800	375000.0313
92.3100	291666.6875
92.3400	441666.6875
92.3700	458333.3438
92.4000	366666.6875
92.4300	325000.0313
92.4600	316666.6875
92.4900	391666.6875
92.5200	425000.0313
92.5500	241666.6875
92.5800	291666.6875
92.6100	291666.6875
92.6400	441666.6875
92.6700	475000.0313
92.7000	266666.6875
92.7300	350000.0313
92.7600	375000.0313
92.7900	366666.6875
92.8200	408333.3438
92.8500	425000.0313
92.8800	591666.6875
92.9100	908333.3750
92.9400	1416666.7500
92.9700	2300000.0000
93.0000	2708333.5000
93.0300	2008333.3750
93.0600	1591666.7500
93.0900	1100000.0000
93.1200	1058333.3750
93.1500	791666.6875
93.1800	591666.6875
93.2100	625000.0625
93.2400	458333.3750
93.2700	541666.6875
93.3000	483333.3750
93.3300	466666.6875
93.3600	375000.0313
93.3900	475000.0313
93.4200	308333.3438
93.4500	383333.3438
93.4800	425000.0313
93.5100	425000.0313
93.5400	483333.3438
93.5700	308333.3438
93.6000	266666.6875
93.6300	266666.6875
93.6600	250000.0156
93.6900	316666.6875
93.7200	283333.3438
93.7500	216666.6875
93.7800	250000.0156
93.8100	341666.6875
93.8400	258333.3438
93.8700	283333.3438
93.9000	316666.6875
93.9300	258333.3438
93.9600	241666.6875
93.9900	291666.6875
94.0200	341666.6875
94.0500	291666.6875
94.0800	341666.6875
94.1100	425000.0313
94.1400	450000.0313
94.1700	241666.6875
94.2000	391666.6875
94.2300	425000.0313
94.2600	400000.0313
94.2900	425000.0313
94.3200	266666.6875
94.3500	350000.0000
94.3800	383333.3438
94.4100	325000.0313
94.4400	358333.3438
94.4700	333333.3438
94.5000	225000.0156
94.5300	283333.3438
94.5600	233333.3438
94.5900	191666.6719
94.6200	266666.6875
94.6500	208333.3438
94.6800	308333.3438
94.7100	291666.6875
94.7400	266666.6875
94.7700	266666.6875
94.8000	250000.0156
94.8300	316666.6875
94.8600	358333.3438
94.8900	525000.0625
94.9200	1066666.7500
94.9500	1516666.7500
94.9800	1625000.0000
95.0100	1433333.3750
95.0400	1183333.3750
95.0700	708333.3750
95.1000	725000.0000
95.1300	508333.3438
95.1600	758333.3750
95.1900	416666.6875
95.2200	366666.6875
95.2500	333333.3438
95.2800	325000.0313
95.3100	300000.0000
95.3400	233333.3438
95.3700	308333.3438
95.4000	275000.0313
95.4300	333333.3438
95.4600	250000.0156
95.4900	266666.6875
95.5200	200000.0156
95.5500	316666.6875
95.5800	191666.6719
95.6100	283333.3438
95.6400	191666.6875
95.6700	300000.0313
95.7000	150000.0156
95.7300	275000.0313
95.7600	191666.6875
95.7900	75000.0078
95.8200	183333.3438
95.8500	158333.3438
95.8800	133333.3438
95.9100	191666.6875
95.9400	200000.0000
95.9700	225000.0156
96.0000	266666.6875
96.0300	275000.0313
96.0600	266666.6875
96.0900	200000.0156
96.1200	200000.0156
96.1500	200000.0156
96.1800	225000.0156
96.2100	283333.3438
96.2400	250000.0156
96.2700	225000.0156
96.3000	225000.0156
96.3300	216666.6875
96.3600	141666.6719
96.3900	191666.6875
96.4200	183333.3438
96.4500	233333.3438
96.4800	266666.6875
96.5100	208333.3438
96.5400	158333.3438
96.5700	108333.3438
96.6000	166666.6719
96.6300	150000.0000
96.6600	75000.0078
96.6900	166666.6875
96.7200	166666.6719
96.7500	183333.3438
96.7800	116666.6719
96.8100	200000.0000
96.8400	183333.3438
96.8700	233333.3438
96.9000	216666.6875
96.9300	483333.3750
96.9600	625000.0000
96.9900	783333.3750
97.0200	808333.3750
97.0500	600000.0625
97.0800	741666.6875
97.1100	366666.6875
97.1400	383333.3438
97.1700	341666.6875
97.2000	250000.0156
97.2300	250000.0156
97.2600	266666.6875
97.2900	175000.0156
97.3200	283333.3438
97.3500	166666.6719
97.3800	133333.3438
97.4100	133333.3438
97.4400	116666.6719
97.4700	116666.6719
97.5000	158333.3438
97.5300	141666.6719
97.5600	158333.3438
97.5900	91666.6719
97.6200	58333.3359
97.6500	125000.0078
97.6800	83333.3438
97.7100	116666.6719
97.7400	158333.3438
97.7700	158333.3438
97.8000	108333.3438
97.8300	83333.3438
97.8600	116666.6719
97.8900	83333.3438
97.9200	116666.6719
97.9500	66666.6719
97.9800	125000.0078
98.0100	75000.0000
98.0400	100000.0078
98.0700	116666.6719
98.1000	241666.6875
98.1300	50000.0039
98.1600	116666.6719
98.1900	166666.6875
98.2200	66666.6719
98.2500	75000.0078
98.2800	50000.0039
98.3100	41666.6719
98.3400	83333.3359
98.3700	66666.6719
98.4000	33333.3359
98.4300	58333.3359
98.4600	116666.6719
98.4900	58333.3359
98.5200	66666.6719
98.5500	91666.6719
98.5800	133333.3438
98.6100	58333.3359
98.6400	116666.6719
98.6700	41666.6719
98.7000	83333.3359
98.7300	66666.6719
98.7600	100000.0078
98.7900	91666.6719
98.8200	8333.3340
98.8500	66666.6719
98.8800	75000.0000
98.9100	50000.0039
98.9400	91666.6719
98.9700	58333.3359
99.0000	150000.0156
99.0300	116666.6719
99.0600	75000.0078
99.0900	133333.3438
99.1200	91666.6719
99.1500	58333.3359
99.1800	58333.3359
99.2100	108333.3438
99.2400	41666.6719
99.2700	83333.3359
99.3000	66666.6719
99.3300	83333.3438
99.3600	33333.3359
99.3900	33333.3359
99.4200	66666.6719
99.4500	50000.0039
99.4800	33333.3359
99.5100	33333.3359
99.5400	50000.0039
99.5700	41666.6719
99.6000	41666.6719
99.6300	50000.0039
99.6600	16666.6680
99.6900	25000.0020
99.7200	25000.0020
99.7500	33333.3359
99.7800	100000.0078
99.8100	25000.0020
99.8400	41666.6719
99.8700	33333.3359
99.9000	83333.3438
99.9300	33333.3359
99.9600	16666.6680
99.9900	41666.6719
100.0200	41666.6719
100.0500	16666.6680
100.0800	16666.6680
100.1100	33333.3359
100.1400	83333.3438
100.1700	41666.6719
100.2000	58333.3359
100.2300	16666.6680
100.2600	83333.3438
100.2900	41666.6719
100.3200	91666.6719
100.3500	8333.3340
100.3800	33333.3359
100.4100	41666.6719
100.4400	58333.3359
100.4700	25000.0020
100.5000	16666.6680
100.5300	83333.3438
100.5600	66666.6719
100.5900	25000.0020
100.6200	25000.0020
100.6500	16666.6680
100.6800	50000.0039
100.7100	41666.6719
100.7400	25000.0020
100.7700	66666.6719
100.8000	16666.6680
100.8300	33333.3359
100.8600	25000.0020
100.8900	25000.0020
100.9200	16666.6680
100.9800	33333.3359
101.0100	41666.6719
101.0400	33333.3359
101.0700	16666.6680
101.1000	75000.0078
101.1300	50000.0039
101.1600	91666.6719
101.1900	50000.0039
101.2200	41666.6719
101.2500	33333.3359
101.2800	41666.6719
101.3100	25000.0020
101.3400	75000.0000
101.4000	8333.3340
101.4300	41666.6719
101.4600	41666.6719
101.4900	41666.6719
101.5200	16666.6680
101.5500	16666.6680
101.5800	8333.3340
101.6400	8333.3340
101.6700	33333.3359
101.7000	16666.6680
101.7600	16666.6680
101.7900	16666.6680
101.8200	25000.0020
101.8500	58333.3359
101.8800	25000.0020
101.9100	8333.3340
101.9400	8333.3340
101.9700	16666.6680
102.0000	8333.3340
102.0300	25000.0020
102.0600	41666.6719
102.0900	41666.6680
102.1200	25000.0020
102.1500	50000.0039
102.1800	41666.6719
102.2100	16666.6680
102.2400	41666.6719
102.2700	16666.6680
102.3000	25000.0020
102.3300	25000.0020
102.3600	16666.6680
102.3900	16666.6680
102.4200	8333.3340
102.4500	25000.0020
102.4800	25000.0020
102.5100	8333.3340
102.5400	25000.0020
102.6300	25000.0020
102.6600	8333.3340
102.7200	8333.3340
102.7800	25000.0020
102.8100	25000.0020
102.9000	8333.3340
102.9300	25000.0020
102.9600	8333.3340
102.9900	33333.3359
103.0200	41666.6719
103.0500	50000.0039
103.0800	41666.6719
103.1100	16666.6680
103.1400	50000.0000
103.1700	66666.6719
103.2000	33333.3359
103.2300	41666.6719
103.2600	50000.0039
103.2900	16666.6680
103.3200	16666.6680
103.3500	16666.6680
103.3800	8333.3340
103.4400	8333.3340
103.4700	33333.3359
103.5000	25000.0020
103.5600	8333.3340
103.6200	33333.3359
103.6800	8333.3340
103.8000	16666.6680
103.8300	8333.3340
103.9200	16666.6680
103.9800	25000.0020
104.0100	33333.3359
104.0400	8333.3340
104.0700	50000.0039
104.1000	58333.3359
104.1300	33333.3359
104.1600	41666.6719
104.1900	41666.6719
104.2200	25000.0020
104.2500	33333.3359
104.2800	8333.3340
104.3400	41666.6719
104.3700	8333.3340
104.4000	41666.6719
104.4300	16666.6680
104.4600	16666.6680
104.4900	16666.6680
104.5200	25000.0020
104.5500	8333.3340
104.5800	8333.3340
104.6100	41666.6719
104.6400	8333.3340
104.6700	41666.6719
104.7000	8333.3340
104.7900	8333.3340
104.8200	25000.0020
104.8800	16666.6680
104.9100	41666.6719
104.9400	16666.6680
105.0000	50000.0039
105.0300	41666.6719
105.0900	50000.0039
105.1200	8333.3340
105.1500	33333.3359
105.1800	16666.6680
105.2100	41666.6719
105.2400	16666.6680
105.2700	16666.6680
105.3000	8333.3340
105.3300	16666.6680
105.3600	50000.0000
105.3900	8333.3340
105.4200	33333.3359
105.4500	16666.6680
105.4800	8333.3340
105.5100	25000.0020
105.5400	41666.6719
105.5700	16666.6680
105.6000	16666.6680
105.6300	25000.0020
105.6600	16666.6680
105.6900	16666.6680
105.7500	16666.6680
105.7800	8333.3340
105.8100	8333.3340
105.8700	8333.3340
105.9000	8333.3340
105.9300	16666.6680
105.9600	16666.6680
105.9900	25000.0020
106.0200	16666.6680
106.0500	25000.0020
106.0800	83333.3438
106.1100	58333.3359
106.1400	83333.3359
106.1700	58333.3359
106.2000	33333.3359
106.2300	50000.0039
106.2600	33333.3359
106.2900	25000.0020
106.3200	33333.3359
106.3500	41666.6719
106.3800	8333.3340
106.4100	25000.0020
106.4400	66666.6719
106.4700	16666.6680
106.5000	58333.3359
106.5600	25000.0020
106.5900	8333.3340
106.6500	16666.6680
106.6800	8333.3340
106.7100	8333.3340
106.7400	33333.3359
106.7700	16666.6680
106.8000	8333.3340
106.8300	8333.3340
106.8600	25000.0020
106.8900	8333.3340
106.9200	8333.3340
106.9500	8333.3340
106.9800	8333.3340
107.0100	50000.0039
107.0700	16666.6680
107.1000	33333.3359
107.1300	16666.6680
107.1600	25000.0020
107.1900	16666.6680
107.2200	41666.6719
107.3100	16666.6680
107.3400	16666.6680
107.3700	33333.3359
107.4300	16666.6680
107.4600	25000.0020
107.5200	16666.6680
107.5500	16666.6680
107.5800	8333.3340
107.6100	25000.0000
107.6400	25000.0020
107.6700	8333.3340
107.7000	16666.6680
107.7300	16666.6680
107.7900	16666.6680
107.8200	16666.6680
107.8500	8333.3340
107.8800	16666.6680
107.9100	8333.3340
107.9400	16666.6680
107.9700	8333.3340
108.0000	25000.0020
108.0300	16666.6680
108.0600	8333.3340
108.0900	8333.3340
108.1200	50000.0039
108.1800	16666.6680
108.2100	8333.3340
108.2400	16666.6680
108.3000	25000.0020
108.3600	33333.3359
108.3900	25000.0020
108.4200	8333.3340
108.4500	33333.3359
108.4800	16666.6680
108.5700	16666.6680
108.6000	8333.3340
108.6300	8333.3340
108.7200	8333.3340
108.7500	25000.0020
108.7800	8333.3340
108.8100	25000.0020
108.8400	25000.0020
108.9000	8333.3340
108.9300	25000.0020
108.9600	16666.6680
108.9900	33333.3359
109.0200	16666.6680
109.0500	8333.3340
109.0800	66666.6719
109.1400	25000.0020
109.1700	58333.3359
109.2000	41666.6719
109.2300	33333.3359
109.2600	16666.6680
109.2900	16666.6680
109.3200	16666.6680
109.3500	25000.0020
109.3800	33333.3359
109.4100	50000.0039
109.4400	16666.6680
109.4700	41666.6719
109.5000	16666.6680
109.5600	8333.3340
109.5900	16666.6680
109.6800	33333.3359
109.7700	16666.6680
109.8000	25000.0020
109.8600	58333.3359
109.8900	8333.3340
109.9500	16666.6680
109.9800	16666.6680
110.0100	50000.0039
110.0400	8333.3340
110.0700	33333.3359
110.1000	25000.0000
110.1300	8333.3340
110.1600	50000.0039
110.1900	25000.0020
110.2200	41666.6719
110.2500	33333.3359
110.2800	16666.6680
110.3400	16666.6680
110.3700	16666.6680
110.4000	58333.3359
110.4300	8333.3340
110.4600	25000.0000
110.4900	25000.0020
110.5200	16666.6680
110.5500	16666.6680
110.6700	8333.3340
110.7300	8333.3340
110.7600	25000.0020
110.7900	25000.0020
110.8200	16666.6680
110.8500	16666.6680
110.8800	16666.6680
110.9100	8333.3340
110.9400	33333.3359
110.9700	58333.3359
111.0000	75000.0078
111.0300	125000.0078
111.0600	116666.6719
111.0900	66666.6719
111.1200	91666.6719
111.1500	50000.0039
111.1800	75000.0000
111.2100	75000.0000
111.2400	16666.6680
111.2700	25000.0020
111.3000	33333.3359
111.3300	41666.6719
111.3600	25000.0020
111.3900	33333.3359
111.4200	25000.0020
111.4500	58333.3359
111.4800	16666.6680
111.5100	16666.6680
111.5400	25000.0020
111.5700	25000.0020
111.6000	25000.0020
111.6300	8333.3340
111.6600	25000.0020
111.6900	25000.0020
111.7200	16666.6680
[truncated: 4,918 more rows]
