# Supplementary material for: DGet! An open source deuteration calculator for mass spectrometry data
Source: J Cheminform. 2024 Mar 28;16:36. doi: 10.1186/s13321-024-00828-x (PMC10976818; doi:10.1186/s13321-024-00828-x)
Supplement: Supplementary file 2 — Additional file 2: NDF mass spectra. Mass spectra of the NDF compounds used to validate DGet and the program parameters (formula, adduct, cutoff) used. Mass spectra of the cholesterol compounds used in Figure 1 and the webapp tutorial (Additional file 1). [file 13321_2024_828_MOESM2_ESM.zip › NDF-B-001.txt]

346.2300	8333.3340
346.2900	16666.6680
346.3200	41666.6719
346.3500	41666.6719
346.3800	16666.6680
346.4400	8333.3340
346.5900	16666.6680
346.6800	16666.6680
346.7400	16666.6680
346.7700	25000.0020
346.8000	25000.0020
346.8300	150000.0156
346.8600	233333.3438
346.8900	216666.6875
346.9200	200000.0156
346.9500	66666.6719
346.9800	75000.0078
347.0100	41666.6719
347.0400	91666.6719
347.0700	91666.6719
347.1000	141666.6719
347.1300	100000.0078
347.1600	16666.6680
347.1900	83333.3438
347.2200	58333.3359
347.2500	66666.6719
347.2800	8333.3340
347.3100	41666.6719
347.3400	25000.0020
347.4600	25000.0020
347.6400	8333.3340
347.6700	8333.3340
347.7000	8333.3340
347.7600	16666.6680
347.7900	16666.6680
347.8200	25000.0020
347.8500	41666.6719
347.8800	58333.3359
347.9100	41666.6719
347.9400	66666.6719
348.0000	25000.0020
348.0300	25000.0020
348.0600	16666.6680
348.0900	58333.3359
348.1200	33333.3359
348.1500	16666.6680
348.1800	8333.3340
348.2100	16666.6680
348.2700	16666.6680
348.3000	8333.3340
348.3300	25000.0020
348.6000	8333.3340
348.6600	8333.3340
348.7200	8333.3340
348.7500	33333.3359
348.7800	33333.3359
348.8100	50000.0039
348.8400	83333.3359
348.8700	150000.0156
348.9000	91666.6719
348.9300	91666.6719
348.9600	58333.3359
348.9900	75000.0000
349.0200	33333.3359
349.0500	66666.6719
349.0800	41666.6719
349.1100	58333.3359
349.1400	125000.0078
349.1700	58333.3359
349.2000	41666.6719
349.2300	58333.3359
349.2600	50000.0039
349.2900	16666.6680
349.3200	41666.6719
349.3500	41666.6719
349.3800	8333.3340
349.4100	8333.3340
349.4700	16666.6680
349.7700	25000.0020
349.8000	25000.0020
349.8300	25000.0020
349.8600	25000.0020
349.8900	33333.3359
349.9200	91666.6719
349.9500	8333.3340
349.9800	25000.0020
350.0100	25000.0020
350.0400	16666.6680
350.0700	33333.3359
350.1000	16666.6680
350.1300	41666.6719
350.1600	25000.0020
350.1900	8333.3340
350.2200	33333.3359
350.2500	33333.3359
350.2800	25000.0020
350.3400	25000.0020
350.3700	33333.3359
350.4000	33333.3359
350.4300	8333.3340
350.5500	8333.3340
350.6700	8333.3340
350.7300	8333.3340
350.7600	16666.6680
350.7900	16666.6680
350.8200	25000.0020
350.8500	33333.3359
350.8800	83333.3438
350.9100	66666.6719
350.9400	41666.6719
350.9700	50000.0039
351.0000	33333.3359
351.0300	66666.6719
351.0600	50000.0039
351.0900	8333.3340
351.1200	33333.3359
351.1500	41666.6719
351.1800	100000.0078
351.2100	108333.3438
351.2400	33333.3359
351.2700	25000.0020
351.3000	16666.6680
351.3300	16666.6680
351.3600	41666.6719
351.4200	16666.6680
351.5100	8333.3340
351.5400	8333.3340
351.6900	16666.6680
351.9600	8333.3340
352.0200	8333.3340
352.0500	8333.3340
352.0800	8333.3340
352.1700	16666.6680
352.2300	8333.3340
352.2900	8333.3340
352.3500	8333.3340
352.8300	8333.3340
352.9200	8333.3340
353.6700	8333.3340
353.8800	8333.3340
354.0600	8333.3340
354.2700	8333.3340
354.7200	8333.3340
354.8700	8333.3340
354.9000	8333.3340
354.9600	8333.3340
355.0500	8333.3340
355.1100	8333.3340
355.4400	8333.3340
355.5300	8333.3340
355.8900	8333.3340
356.0700	8333.3340
356.1000	16666.6680
356.1600	8333.3340
356.1900	8333.3340
356.2200	8333.3340
356.2500	41666.6719
356.2800	8333.3340
356.3100	50000.0039
356.4000	16666.6680
356.6400	8333.3340
356.6700	8333.3340
356.7000	25000.0020
356.7300	25000.0020
356.7600	33333.3359
356.7900	66666.6719
356.8200	141666.6719
356.8500	241666.6875
356.8800	366666.6875
356.9100	208333.3438
356.9400	108333.3438
356.9700	141666.6719
357.0000	233333.3438
357.0300	258333.3438
357.0600	541666.6875
357.0900	800000.0625
357.1200	1383333.3750
357.1500	1716666.7500
357.1800	1741666.7500
357.2100	1891666.7500
357.2400	1250000.0000
357.2700	966666.7500
357.3000	491666.6875
357.3300	358333.3438
357.3600	266666.6875
357.3900	183333.3438
357.4200	100000.0078
357.4500	75000.0078
357.4800	133333.3438
357.5100	41666.6719
357.5400	33333.3359
357.5700	108333.3438
357.6000	25000.0020
357.6300	50000.0039
357.6600	8333.3340
357.6900	16666.6680
357.7500	33333.3359
357.7800	16666.6680
357.8100	50000.0039
357.8400	33333.3359
357.8700	150000.0156
357.9000	33333.3359
357.9300	66666.6719
357.9600	91666.6719
357.9900	50000.0039
358.0200	108333.3438
358.0500	216666.6719
358.0800	358333.3438
358.1100	625000.0625
358.1400	875000.0625
358.1700	1200000.0000
358.2000	1133333.3750
358.2300	1100000.0000
358.2600	833333.3750
358.2900	708333.3750
358.3200	425000.0313
358.3500	300000.0313
358.3800	225000.0156
358.4100	158333.3438
358.4400	91666.6719
358.4700	91666.6719
358.5000	75000.0000
358.5300	50000.0039
358.5600	8333.3340
358.5900	41666.6719
358.6200	33333.3359
358.6500	16666.6680
358.6800	33333.3359
358.7100	58333.3359
358.7400	25000.0020
358.7700	75000.0078
358.8000	58333.3359
358.8300	58333.3359
358.8600	166666.6875
358.8900	250000.0156
358.9200	275000.0313
358.9500	600000.0625
358.9800	766666.6875
359.0100	725000.0625
359.0400	883333.3750
359.0700	800000.0625
359.1000	1616666.7500
359.1300	1950000.1250
359.1600	3558333.5000
359.1900	3666666.7500
359.2200	3108333.5000
359.2500	2441666.7500
359.2800	1425000.0000
359.3100	725000.0000
359.3400	650000.0625
359.3700	366666.6875
359.4000	275000.0313
359.4300	308333.3438
359.4600	258333.3438
359.4900	150000.0156
359.5200	158333.3438
359.5500	58333.3359
359.5800	108333.3438
359.6100	66666.6719
359.6400	58333.3359
359.6700	58333.3359
359.7000	66666.6719
359.7300	66666.6719
359.7600	41666.6719
359.7900	50000.0039
359.8200	41666.6719
359.8500	100000.0078
359.8800	83333.3438
359.9100	58333.3359
359.9400	141666.6719
359.9700	108333.3438
360.0000	108333.3438
360.0300	166666.6875
360.0600	250000.0156
360.0900	458333.3438
360.1200	1150000.0000
360.1500	2366666.7500
360.1800	4491667.0000
360.2100	7633333.5000
360.2400	10925000.0000
360.2700	14100000.0000
360.3000	14600000.0000
360.3300	11441667.0000
360.3600	6616667.0000
360.3900	3941666.7500
360.4200	1783333.3750
360.4500	1325000.0000
360.4800	600000.0625
360.5100	650000.0625
360.5400	641666.6875
360.5700	416666.6875
360.6000	283333.3438
360.6300	358333.3750
360.6600	191666.6719
360.6900	116666.6719
360.7200	116666.6719
360.7500	183333.3438
360.7800	141666.6719
360.8100	200000.0156
360.8400	158333.3438
360.8700	266666.6875
360.9000	550000.0000
360.9300	950000.0625
360.9600	3400000.2500
360.9900	9383334.0000
361.0200	25725000.0000
361.0500	56391668.0000
361.0800	108825000.0000
361.1100	163283344.0000
361.1400	182183344.0000
361.1700	157758336.0000
361.2000	116058336.0000
361.2300	75700000.0000
361.2600	49033336.0000
361.2900	33383334.0000
361.3200	24225000.0000
361.3500	17875000.0000
361.3800	14608334.0000
361.4100	11583334.0000
361.4400	9241667.0000
361.4700	6625000.0000
361.5000	4500000.0000
361.5300	3591666.7500
361.5600	2391666.7500
361.5900	1725000.1250
361.6200	1216666.7500
361.6500	1025000.0625
361.6800	933333.3750
361.7100	558333.3750
361.7400	433333.3750
361.7700	375000.0313
361.8000	333333.3438
361.8300	200000.0156
361.8600	291666.6875
361.8900	258333.3438
361.9200	425000.0313
361.9500	1308333.3750
361.9800	2325000.0000
362.0100	6716667.0000
362.0400	15575000.0000
362.0700	32100002.0000
362.1000	56558336.0000
362.1300	68258336.0000
362.1600	67291672.0000
362.1900	51608336.0000
362.2200	34716668.0000
362.2500	22658334.0000
362.2800	14708334.0000
362.3100	9641667.0000
362.3400	7600000.0000
362.3700	5983333.5000
362.4000	4350000.0000
362.4300	3666666.7500
362.4600	2858333.5000
362.4900	1983333.3750
362.5200	1483333.3750
362.5500	966666.7500
362.5800	825000.0625
362.6100	483333.3750
362.6400	441666.6875
362.6700	391666.6875
362.7000	275000.0313
362.7300	275000.0313
362.7600	241666.6875
362.7900	333333.3438
362.8200	475000.0313
362.8500	716666.6875
362.8800	741666.6875
362.9100	500000.0313
362.9400	600000.0625
362.9700	800000.0625
363.0000	1508333.3750
363.0300	4041666.7500
363.0600	7816667.0000
363.0900	13458334.0000
363.1200	19850000.0000
363.1500	21716668.0000
363.1800	20208334.0000
363.2100	14941667.0000
363.2400	10266667.0000
363.2700	7441667.0000
363.3000	4791667.0000
363.3300	3091666.7500
363.3600	2066666.7500
363.3900	2016666.7500
363.4200	1400000.1250
363.4500	1000000.0625
363.4800	933333.3750
363.5100	666666.6875
363.5400	608333.3750
363.5700	425000.0313
363.6000	250000.0156
363.6300	308333.3438
363.6600	266666.6875
363.6900	183333.3438
363.7200	108333.3438
363.7500	108333.3438
363.7800	91666.6719
363.8100	108333.3438
363.8400	133333.3438
363.8700	141666.6719
363.9000	125000.0078
363.9300	133333.3438
363.9600	258333.3438
363.9900	558333.3750
364.0200	1416666.7500
364.0500	2800000.0000
364.0800	6000000.0000
364.1100	9158334.0000
364.1400	11491667.0000
364.1700	11191667.0000
364.2000	8775000.0000
364.2300	6683333.5000
364.2600	4216667.0000
364.2900	2750000.0000
364.3200	1908333.3750
364.3500	1566666.7500
364.3800	1108333.3750
364.4100	800000.0625
364.4400	591666.6875
364.4700	558333.3750
364.5000	358333.3438
364.5300	341666.6875
364.5600	175000.0156
364.5900	175000.0156
364.6200	258333.3438
364.6500	241666.6875
364.6800	83333.3438
364.7100	91666.6719
364.7400	58333.3359
364.7700	91666.6719
364.8000	125000.0078
364.8300	108333.3438
364.8600	141666.6719
364.8900	366666.6875
364.9200	466666.6875
364.9500	833333.3750
364.9800	1791666.7500
365.0100	3766666.7500
365.0400	6041667.0000
365.0700	8433334.0000
365.1000	12275000.0000
365.1300	13416667.0000
365.1600	13316667.0000
365.1900	11200000.0000
365.2200	7933333.5000
365.2500	5666667.0000
365.2800	3591666.7500
365.3100	2666666.7500
365.3400	1725000.0000
365.3700	1400000.0000
365.4000	1166666.7500
365.4300	766666.6875
365.4600	600000.0625
365.4900	433333.3438
365.5200	325000.0313
365.5500	333333.3438
365.5800	291666.6875
365.6100	158333.3438
365.6400	308333.3438
365.6700	191666.6875
365.7000	91666.6719
365.7300	141666.6719
365.7600	91666.6719
365.7900	50000.0039
365.8200	41666.6719
365.8500	83333.3438
365.8800	100000.0078
365.9100	125000.0078
365.9400	258333.3438
365.9700	491666.6875
366.0000	1058333.3750
366.0300	2341666.7500
366.0600	5558333.5000
366.0900	9400000.0000
366.1200	15616667.0000
366.1500	18475000.0000
366.1800	18058334.0000
366.2100	13875000.0000
366.2400	9183334.0000
366.2700	5950000.0000
366.3000	3666666.7500
366.3300	2450000.0000
366.3600	2116666.7500
366.3900	1416666.7500
366.4200	1333333.3750
366.4500	983333.3750
366.4800	666666.6875
366.5100	483333.3750
366.5400	400000.0313
366.5700	266666.6875
366.6000	258333.3438
366.6300	291666.6875
366.6600	233333.3438
366.6900	183333.3438
366.7200	158333.3438
366.7500	66666.6719
366.7800	100000.0078
366.8100	91666.6719
366.8400	141666.6719
366.8700	258333.3594
366.9000	308333.3438
366.9300	383333.3438
366.9600	658333.3750
366.9900	2041666.7500
367.0200	4300000.0000
367.0500	9116667.0000
367.0800	19508334.0000
367.1100	33500000.0000
367.1400	44616668.0000
367.1700	45708336.0000
367.2000	38825000.0000
367.2300	27683334.0000
367.2600	17533334.0000
367.2900	10491667.0000
367.3200	7525000.0000
367.3500	5500000.0000
367.3800	4233333.5000
367.4100	3341666.7500
367.4400	2700000.0000
367.4700	2441666.7500
367.5000	1566666.7500
367.5300	1283333.3750
367.5600	758333.3750
367.5900	675000.0625
367.6200	741666.6875
367.6500	525000.0625
367.6800	358333.3438
367.7100	225000.0156
367.7400	233333.3438
367.7700	133333.3438
367.8000	158333.3438
367.8300	108333.3438
367.8600	66666.6719
367.8900	66666.6719
367.9200	141666.6719
367.9500	208333.3438
367.9800	475000.0313
368.0100	1075000.0000
368.0400	2416666.7500
368.0700	5333333.5000
368.1000	9658334.0000
368.1300	14325000.0000
368.1600	16941668.0000
368.1900	14891667.0000
368.2200	11775000.0000
368.2500	7466667.0000
368.2800	4833333.5000
368.3100	3141666.7500
368.3400	2541666.7500
368.3700	1933333.3750
368.4000	1583333.3750
368.4300	1341666.7500
368.4600	1000000.0625
368.4900	683333.3750
368.5200	466666.6875
368.5500	475000.0313
368.5800	300000.0313
368.6100	308333.3438
368.6400	350000.0313
368.6700	133333.3438
368.7000	166666.6719
368.7300	141666.6719
368.7600	166666.6719
368.7900	283333.3438
368.8200	375000.0313
368.8500	375000.0313
368.8800	375000.0313
368.9100	333333.3438
368.9400	233333.3438
368.9700	391666.6875
369.0000	983333.3750
369.0300	1491666.7500
369.0600	2558333.5000
369.0900	3508333.5000
369.1200	5200000.0000
369.1500	6050000.0000
369.1800	6583333.5000
369.2100	5458333.5000
369.2400	3850000.0000
369.2700	2891666.7500
369.3000	1808333.3750
369.3300	1158333.3750
369.3600	916666.6875
369.3900	825000.0625
369.4200	625000.0625
369.4500	550000.0000
369.4800	366666.6875
369.5100	150000.0156
369.5400	158333.3438
369.5700	208333.3438
369.6000	158333.3438
369.6300	100000.0078
369.6600	75000.0078
369.6900	116666.6719
369.7200	75000.0078
369.7500	41666.6719
369.7800	16666.6680
369.8100	50000.0039
369.8400	50000.0000
369.8700	8333.3340
369.9000	8333.3340
369.9300	16666.6680
369.9600	16666.6680
369.9900	8333.3340
370.0200	33333.3359
370.0500	33333.3359
370.1100	25000.0020
370.1700	8333.3340
370.2000	8333.3340
370.2300	16666.6680
370.2600	50000.0039
370.2900	66666.6719
370.3200	58333.3359
370.3500	66666.6719
370.3800	200000.0156
370.4100	66666.6719
370.4400	50000.0039
370.4700	33333.3359
370.5000	41666.6719
370.5300	58333.3359
370.5600	25000.0020
370.5900	50000.0039
370.6200	16666.6680
370.6500	50000.0039
370.6800	33333.3359
370.7100	100000.0078
370.7400	50000.0039
370.7700	41666.6719
370.8000	25000.0020
370.8900	8333.3340
370.9200	16666.6680
370.9800	41666.6719
371.0100	41666.6719
371.0400	41666.6680
371.0700	33333.3359
371.1000	25000.0020
371.1300	8333.3340
371.1600	33333.3359
371.1900	25000.0020
371.2200	25000.0020
371.2500	58333.3359
371.2800	100000.0078
371.3100	158333.3438
371.3400	158333.3438
371.3700	275000.0313
371.4000	191666.6875
371.4300	166666.6875
371.4600	166666.6875
371.4900	83333.3438
371.5200	41666.6719
371.5500	33333.3359
371.5800	66666.6719
371.6100	66666.6719
371.6400	125000.0078
371.6700	175000.0156
371.7000	108333.3438
371.7300	116666.6719
371.7600	216666.6875
371.7900	158333.3438
371.8200	100000.0078
371.8500	141666.6719
371.8800	83333.3438
371.9100	108333.3438
371.9400	100000.0078
371.9700	133333.3438
372.0000	125000.0078
372.0300	183333.3438
372.0600	200000.0156
372.0900	300000.0313
372.1200	575000.0000
372.1500	1108333.3750
372.1800	2500000.0000
372.2100	6450000.0000
372.2400	12850000.0000
372.2700	23500000.0000
372.3000	38858336.0000
372.3300	53091668.0000
372.3600	60341668.0000
372.3900	61400000.0000
372.4200	54650000.0000
372.4500	45541668.0000
372.4800	35766668.0000
372.5100	26091668.0000
372.5400	20675000.0000
372.5700	15425000.0000
372.6000	10391667.0000
372.6300	7266667.0000
372.6600	4341667.0000
372.6900	2841666.7500
372.7200	1750000.1250
372.7500	1266666.7500
372.7800	1741666.7500
372.8100	1641666.7500
372.8400	2000000.1250
372.8700	2308333.5000
372.9000	1925000.1250
372.9300	1358333.3750
372.9600	1016666.6875
372.9900	1150000.0000
373.0200	1133333.3750
373.0500	1741666.7500
373.0800	1983333.3750
373.1100	3058333.5000
373.1400	4933333.5000
373.1700	10650000.0000
373.2000	22466668.0000
373.2300	48250000.0000
373.2600	92241672.0000
373.2900	155791664.0000
373.3200	224116672.0000
373.3500	268266672.0000
373.3800	277241664.0000
373.4100	251825008.0000
373.4400	205991664.0000
373.4700	158108336.0000
373.5000	117975000.0000
373.5300	85266672.0000
373.5600	63308336.0000
373.5900	43883336.0000
373.6200	29900000.0000
373.6500	18650000.0000
373.6800	10741667.0000
373.7100	7208333.5000
373.7400	5291667.0000
373.7700	4608333.5000
373.8000	5766667.0000
373.8300	7066667.0000
373.8600	7341667.0000
373.8900	6208333.5000
373.9200	4258333.5000
373.9500	3308333.5000
373.9800	3325000.0000
374.0100	3291666.7500
374.0400	3816666.7500
374.0700	4275000.0000
374.1000	4566667.0000
374.1300	6283333.5000
374.1600	11508334.0000
374.1900	24958334.0000
374.2200	50658336.0000
374.2500	102158336.0000
374.2800	181408336.0000
374.3100	274950016.0000
374.3400	341500000.0000
374.3700	354475008.0000
374.4000	317908352.0000
374.4300	256183344.0000
374.4600	189858336.0000
374.4900	133458336.0000
374.5200	94525000.0000
374.5500	64008336.0000
374.5800	43400000.0000
374.6100	28950000.0000
374.6400	17766668.0000
374.6700	11625000.0000
374.7000	7950000.5000
374.7300	5858333.5000
374.7600	5033333.5000
374.7900	5891667.0000
374.8200	6900000.0000
374.8500	6616667.0000
374.8800	6050000.0000
374.9100	4575000.0000
374.9400	3383333.5000
374.9700	2941666.7500
375.0000	2866666.7500
375.0300	3191666.7500
375.0600	3550000.0000
375.0900	4108333.5000
375.1200	6100000.0000
375.1500	11000000.0000
375.1800	24866668.0000
375.2100	54775000.0000
375.2400	113416672.0000
375.2700	212391664.0000
375.3000	320891680.0000
375.3300	391508352.0000
375.3600	402983328.0000
375.3900	345416672.0000
375.4200	256233344.0000
375.4500	168941664.0000
375.4800	110683336.0000
375.5100	70116672.0000
375.5400	46125000.0000
375.5700	30141668.0000
375.6000	20725000.0000
375.6300	14191667.0000
375.6600	10683334.0000
375.6900	7483333.5000
375.7200	5183333.5000
375.7500	5116667.0000
375.7800	4533333.5000
375.8100	4183333.5000
375.8400	4175000.0000
375.8700	3950000.0000
375.9000	2800000.0000
375.9300	2308333.5000
375.9600	2050000.1250
375.9900	2208333.5000
376.0200	2608333.5000
376.0500	2566666.7500
376.0800	3433333.5000
376.1100	5775000.0000
376.1400	11875000.0000
376.1700	27050000.0000
376.2000	63608336.0000
376.2300	135658336.0000
376.2600	257508336.0000
376.2900	380633344.0000
376.3200	443841664.0000
376.3500	412766688.0000
376.3800	322366688.0000
376.4100	208758336.0000
376.4400	120008336.0000
376.4700	70650000.0000
376.5000	43200000.0000
376.5300	29933334.0000
376.5600	22291668.0000
376.5900	17525000.0000
376.6200	13991667.0000
376.6500	10025000.0000
376.6800	7233333.5000
376.7100	5450000.0000
376.7400	4591667.0000
376.7700	3791666.7500
376.8000	3350000.0000
376.8300	2716666.7500
376.8600	2200000.0000
376.8900	1958333.3750
376.9200	1900000.1250
376.9500	1700000.1250
376.9800	1491666.7500
377.0100	1466666.7500
377.0400	1816666.7500
377.0700	2991666.7500
377.1000	4983333.5000
377.1300	11766667.0000
377.1600	29391668.0000
377.1900	77391672.0000
377.2200	167925008.0000
377.2500	307100000.0000
377.2800	428241664.0000
377.3100	447925024.0000
377.3400	376291680.0000
377.3700	258808336.0000
377.4000	152925008.0000
377.4300	87475000.0000
377.4600	52691668.0000
377.4900	35566668.0000
377.5200	28391668.0000
377.5500	21483334.0000
377.5800	17658334.0000
377.6100	14525000.0000
377.6400	11183334.0000
377.6700	7791667.0000
377.7000	5733333.5000
377.7300	4425000.0000
377.7600	3466666.7500
377.7900	2675000.0000
377.8200	2250000.0000
377.8500	1850000.1250
377.8800	1608333.3750
377.9100	1133333.3750
377.9400	1250000.0000
377.9700	900000.0625
378.0000	1175000.0000
378.0300	1550000.0000
378.0600	2125000.0000
378.0900	4891667.0000
378.1200	13700000.0000
378.1500	36425000.0000
378.1800	90716672.0000
378.2100	193975008.0000
378.2400	324175008.0000
378.2700	403791680.0000
378.3000	400616672.0000
378.3300	319491680.0000
378.3600	214841664.0000
378.3900	128441672.0000
378.4200	77941672.0000
378.4500	49241668.0000
378.4800	36025000.0000
378.5100	29241668.0000
378.5400	24408334.0000
378.5700	19183334.0000
378.6000	15175000.0000
378.6300	11150000.0000
378.6600	8233333.5000
378.6900	6216667.0000
378.7200	4516667.0000
378.7500	3366666.7500
378.7800	2583333.5000
378.8100	2183333.5000
378.8400	1716666.7500
378.8700	1533333.3750
378.9000	1191666.7500
378.9300	833333.3750
378.9600	1066666.7500
378.9900	1058333.3750
379.0200	1183333.3750
379.0500	1908333.3750
379.0800	4933333.5000
379.1100	12875000.0000
379.1400	33716668.0000
379.1700	82216672.0000
379.2000	169983344.0000
379.2300	277916672.0000
379.2600	346066688.0000
379.2900	338525024.0000
379.3200	270350016.0000
379.3500	187441664.0000
379.3800	119741672.0000
379.4100	74683336.0000
379.4400	50450000.0000
379.4700	37250000.0000
379.5000	28800000.0000
379.5300	23375000.0000
379.5600	18791668.0000
379.5900	14750000.0000
379.6200	11208334.0000
379.6500	8608334.0000
379.6800	6166667.0000
379.7100	4516667.0000
379.7400	3341666.7500
379.7700	2533333.5000
379.8000	1925000.1250
379.8300	1783333.3750
379.8600	1091666.7500
379.8900	1091666.7500
379.9200	983333.3750
379.9500	808333.3750
379.9800	775000.0625
380.0100	833333.3750
380.0400	1150000.0000
380.0700	2650000.0000
380.1000	6500000.0000
380.1300	17391668.0000
380.1600	42733336.0000
380.1900	88975000.0000
380.2200	153825008.0000
380.2500	207133344.0000
380.2800	209516672.0000
380.3100	175800000.0000
380.3400	125258336.0000
380.3700	77691672.0000
380.4000	49633336.0000
380.4300	33883336.0000
380.4600	24258334.0000
380.4900	19400000.0000
380.5200	15850001.0000
380.5500	12850000.0000
380.5800	10425000.0000
380.6100	7483333.5000
380.6400	5975000.0000
380.6700	4266667.0000
380.7000	2766666.7500
380.7300	2533333.5000
380.7600	2025000.1250
380.7900	1375000.0000
380.8200	1216666.7500
380.8500	891666.6875
380.8800	866666.6875
380.9100	758333.3750
380.9400	616666.6875
380.9700	550000.0000
381.0000	766666.6875
381.0300	833333.3750
381.0600	1533333.3750
381.0900	3100000.0000
381.1200	6733333.5000
381.1500	15608334.0000
381.1800	33500000.0000
381.2100	62583336.0000
381.2400	90425000.0000
381.2700	101725000.0000
381.3000	89591672.0000
381.3300	63800000.0000
381.3600	42758336.0000
381.3900	27083334.0000
381.4200	17791668.0000
381.4500	12825000.0000
381.4800	10191667.0000
381.5100	8291667.0000
381.5400	7008333.5000
381.5700	6008333.5000
381.6000	3883333.5000
381.6300	3225000.0000
381.6600	2233333.5000
381.6900	1716666.7500
381.7200	1091666.7500
381.7500	1233333.3750
381.7800	841666.6875
381.8100	700000.0625
381.8400	433333.3750
381.8700	500000.0313
381.9000	350000.0313
381.9300	250000.0156
381.9600	341666.6875
381.9900	175000.0156
382.0200	316666.6875
382.0500	408333.3750
382.0800	541666.6875
382.1100	1100000.0000
382.1400	2316666.7500
382.1700	5341667.0000
382.2000	10500000.0000
382.2300	17708334.0000
382.2600	22391668.0000
382.2900	22158334.0000
382.3200	17416668.0000
382.3500	11591667.0000
382.3800	6808333.5000
382.4100	4616667.0000
382.4400	3475000.0000
382.4700	2350000.0000
382.5000	1825000.1250
382.5300	1800000.0000
382.5600	1400000.0000
382.5900	1166666.7500
382.6200	883333.3750
382.6500	566666.6875
382.6800	525000.0625
382.7100	525000.0625
382.7400	366666.6875
382.7700	383333.3750
382.8000	266666.6875
382.8300	300000.0313
382.8600	266666.6875
382.8900	233333.3438
382.9200	233333.3438
382.9500	308333.3438
382.9800	250000.0156
383.0100	383333.3438
383.0400	491666.6875
383.0700	741666.6875
383.1000	683333.3750
383.1300	1000000.0625
383.1600	1508333.3750
383.1900	2025000.1250
383.2200	3050000.0000
383.2500	4008333.5000
383.2800	3883333.5000
383.3100	3441666.7500
383.3400	2625000.0000
383.3700	1608333.3750
383.4000	975000.0625
383.4300	633333.3750
383.4600	583333.3750
383.4900	383333.3750
383.5200	366666.6875
383.5500	258333.3438
383.5800	291666.6875
383.6100	175000.0156
383.6400	108333.3438
383.6700	141666.6719
383.7000	183333.3438
383.7300	183333.3438
383.7600	175000.0156
383.7900	183333.3438
383.8200	133333.3438
383.8500	116666.6719
383.8800	141666.6719
383.9100	191666.6875
383.9400	108333.3438
383.9700	283333.3438
384.0000	541666.6875
384.0300	1275000.0000
384.0600	2925000.0000
384.0900	5650000.0000
384.1200	9858334.0000
384.1500	12558334.0000
384.1800	11491667.0000
384.2100	9450000.0000
384.2400	5441667.0000
384.2700	3758333.5000
384.3000	2758333.5000
384.3300	1658333.3750
384.3600	1200000.0000
384.3900	1016666.6875
384.4200	616666.6875
384.4500	650000.0625
384.4800	500000.0313
384.5100	408333.3438
384.5400	291666.6875
384.5700	158333.3438
384.6000	225000.0156
384.6300	208333.3438
384.6600	208333.3438
384.6900	150000.0156
384.7200	241666.6719
384.7500	150000.0156
384.7800	333333.3438
384.8100	116666.6719
384.8400	266666.6875
384.8700	125000.0078
384.9000	91666.6719
384.9300	108333.3438
384.9600	91666.6719
384.9900	125000.0078
385.0200	100000.0078
385.0500	58333.3359
385.0800	83333.3438
385.1100	33333.3359
385.1400	108333.3438
385.1700	91666.6719
385.2000	83333.3438
385.2300	133333.3438
385.2600	83333.3438
385.2900	166666.6719
385.3200	91666.6719
385.3500	75000.0078
385.3800	116666.6719
385.4100	91666.6719
385.4400	83333.3438
385.4700	33333.3359
385.5000	75000.0078
385.5300	100000.0078
385.5600	116666.6719
385.5900	25000.0020
385.6200	58333.3359
385.6500	66666.6719
385.6800	108333.3438
385.7100	91666.6719
385.7400	58333.3359
385.7700	75000.0078
385.8000	100000.0078
385.8300	83333.3438
385.8600	108333.3438
385.8900	100000.0078
385.9200	66666.6719
385.9500	75000.0078
385.9800	66666.6719
386.0100	66666.6719
386.0400	116666.6719
386.0700	75000.0078
386.1000	66666.6719
386.1300	75000.0078
386.1600	91666.6719
386.1900	116666.6719
386.2200	75000.0000
386.2500	58333.3359
386.2800	108333.3438
386.3100	91666.6719
386.3400	125000.0078
386.3700	116666.6719
386.4000	125000.0078
386.4300	50000.0039
386.4600	108333.3438
386.4900	83333.3359
386.5200	66666.6719
386.5500	116666.6719
386.5800	108333.3438
386.6100	150000.0156
386.6400	125000.0078
386.6700	116666.6719
386.7000	83333.3438
386.7300	83333.3438
386.7600	91666.6719
386.7900	50000.0039
386.8200	66666.6719
386.8500	116666.6719
386.8800	100000.0078
386.9100	150000.0156
386.9400	100000.0078
386.9700	50000.0039
387.0000	116666.6719
387.0300	158333.3438
387.0600	141666.6719
387.0900	108333.3438
387.1200	116666.6719
387.1500	75000.0078
387.1800	33333.3359
387.2100	75000.0078
387.2400	125000.0078
387.2700	91666.6719
387.3000	75000.0078
387.3300	125000.0078
387.3600	108333.3438
387.3900	116666.6719
387.4200	91666.6719
387.4500	150000.0156
387.4800	91666.6719
387.5100	75000.0078
387.5400	116666.6719
387.5700	83333.3438
387.6000	166666.6719
387.6300	133333.3438
387.6600	108333.3438
387.6900	108333.3438
387.7200	100000.0078
387.7500	125000.0078
387.7800	100000.0078
387.8100	100000.0078
387.8400	100000.0078
387.8700	150000.0156
387.9000	116666.6719
387.9300	133333.3438
387.9600	150000.0156
387.9900	191666.6875
388.0200	158333.3438
388.0500	116666.6719
388.0800	175000.0156
388.1100	125000.0078
388.1400	108333.3438
388.1700	175000.0156
388.2000	83333.3359
388.2300	191666.6875
388.2600	158333.3438
388.2900	216666.6875
388.3200	108333.3438
388.3500	158333.3438
388.3800	250000.0156
388.4100	150000.0000
388.4400	133333.3438
388.4700	116666.6719
388.5000	141666.6719
388.5300	200000.0156
388.5600	141666.6719
388.5900	150000.0156
388.6200	141666.6719
388.6500	141666.6719
388.6800	191666.6875
388.7100	225000.0156
388.7400	183333.3438
388.7700	150000.0156
388.8000	166666.6719
388.8300	283333.3438
388.8600	141666.6719
388.8900	125000.0078
388.9200	150000.0156
388.9500	175000.0156
388.9800	150000.0156
389.0100	158333.3438
389.0400	166666.6875
389.0700	208333.3438
389.1000	125000.0078
389.1300	241666.6875
389.1600	183333.3438
389.1900	133333.3438
389.2200	91666.6719
389.2500	200000.0156
389.2800	208333.3438
389.3100	141666.6719
389.3400	208333.3438
389.3700	208333.3438
389.4000	225000.0156
389.4300	308333.3438
389.4600	158333.3438
389.4900	250000.0156
389.5200	200000.0156
389.5500	283333.3438
389.5800	183333.3438
389.6100	241666.6875
389.6400	225000.0156
389.6700	133333.3438
389.7000	141666.6719
389.7300	175000.0156
389.7600	208333.3438
389.7900	258333.3438
389.8200	283333.3438
389.8500	250000.0156
389.8800	208333.3438
389.9100	333333.3438
389.9400	233333.3438
389.9700	141666.6719
390.0000	308333.3438
390.0300	191666.6719
390.0600	216666.6875
390.0900	200000.0156
390.1200	291666.6875
390.1500	308333.3438
390.1800	216666.6875
390.2100	241666.6875
390.2400	208333.3438
390.2700	225000.0156
390.3000	275000.0313
390.3300	266666.6875
390.3600	300000.0313
390.3900	250000.0156
390.4200	241666.6875
390.4500	283333.3438
390.4800	200000.0156
390.5100	316666.6875
390.5400	316666.6875
390.5700	200000.0156
390.6000	291666.6875
390.6300	291666.6875
390.6600	291666.6875
390.6900	283333.3438
390.7200	300000.0313
390.7500	266666.6875
390.7800	233333.3438
390.8100	233333.3438
390.8400	366666.6875
390.8700	341666.6875
390.9000	200000.0156
390.9300	325000.0313
390.9600	283333.3438
390.9900	441666.6875
