# Supplementary material for: DGet! An open source deuteration calculator for mass spectrometry data
Source: J Cheminform. 2024 Mar 28;16:36. doi: 10.1186/s13321-024-00828-x (PMC10976818; doi:10.1186/s13321-024-00828-x)
Supplement: Supplementary file 2 — Additional file 2: NDF mass spectra. Mass spectra of the NDF compounds used to validate DGet and the program parameters (formula, adduct, cutoff) used. Mass spectra of the cholesterol compounds used in Figure 1 and the webapp tutorial (Additional file 1). [file 13321_2024_828_MOESM2_ESM.zip › NDF-B-004.txt]

100.0000	12500.0000
100.1600	12500.0000
100.2400	12500.0000
100.7200	25000.0000
100.8800	12500.0000
100.9600	25000.0000
101.0400	37500.0000
101.1200	25000.0000
101.2000	25000.0000
101.5200	50000.0000
101.7600	12500.0000
101.8400	25000.0000
101.9200	12500.0000
102.0000	12500.0000
102.0800	37500.0000
102.1600	62500.0000
102.2400	150000.0000
102.3200	100000.0000
102.4000	137500.0000
102.4800	50000.0000
102.5600	87500.0000
102.6400	87500.0000
102.7200	87500.0000
102.8000	275000.0000
102.8800	637500.0000
102.9600	1425000.0000
103.0400	800000.0000
103.1200	425000.0000
103.2000	50000.0000
103.2800	37500.0000
103.3600	62500.0000
103.5200	12500.0000
103.6000	12500.0000
103.6800	12500.0000
103.7600	37500.0000
103.8400	37500.0000
103.9200	37500.0000
104.0000	12500.0000
104.0800	100000.0000
104.1600	37500.0000
104.2400	37500.0000
104.3200	37500.0000
104.4800	25000.0000
104.5600	25000.0000
104.6400	12500.0000
104.8000	50000.0000
104.8800	162500.0000
104.9600	162500.0000
105.0400	187500.0000
105.1200	75000.0000
105.2800	25000.0000
105.6000	12500.0000
105.6800	12500.0000
105.7600	12500.0000
105.8400	37500.0000
105.9200	112500.0000
106.0000	62500.0000
106.0800	62500.0000
106.1600	25000.0000
106.2400	12500.0000
106.3200	12500.0000
106.7200	25000.0000
106.8000	50000.0000
106.8800	100000.0000
106.9600	325000.0000
107.0400	150000.0000
107.1200	50000.0000
107.2000	50000.0000
107.4400	25000.0000
107.6800	12500.0000
107.9200	25000.0000
108.0000	50000.0000
108.0800	50000.0000
108.2400	25000.0000
108.4000	25000.0000
108.4800	25000.0000
108.5600	12500.0000
108.7200	12500.0000
108.8000	37500.0000
108.8800	62500.0000
108.9600	150000.0000
109.0400	137500.0000
109.1200	50000.0000
109.2000	62500.0000
109.2800	25000.0000
109.3600	37500.0000
109.6000	12500.0000
109.7600	25000.0000
110.0000	12500.0000
110.0800	12500.0000
110.1600	12500.0000
110.2400	12500.0000
110.3200	12500.0000
110.5600	12500.0000
110.8000	37500.0000
110.8800	87500.0000
110.9600	75000.0000
111.0400	137500.0000
111.1200	212500.0000
111.2000	37500.0000
111.2800	25000.0000
111.3600	12500.0000
111.4400	12500.0000
111.5200	25000.0000
111.7600	12500.0000
111.9200	25000.0000
112.0000	25000.0000
112.0800	25000.0000
112.1600	37500.0000
112.2400	12500.0000
112.3200	12500.0000
112.4000	12500.0000
112.6400	12500.0000
112.8000	62500.0000
112.8800	150000.0000
112.9600	137500.0000
113.0400	312500.0000
113.1200	250000.0000
113.2000	137500.0000
113.2800	125000.0000
113.3600	37500.0000
113.6000	12500.0000
113.7600	12500.0000
113.9200	62500.0000
114.0000	112500.0000
114.0800	125000.0000
114.1600	62500.0000
114.2400	50000.0000
114.3200	12500.0000
114.4000	12500.0000
114.5600	12500.0000
114.8000	87500.0000
114.8800	112500.0000
114.9600	300000.0000
115.0400	412500.0000
115.1200	250000.0000
115.2000	87500.0000
115.2800	37500.0000
115.3600	25000.0000
115.4400	12500.0000
115.5200	12500.0000
115.6800	12500.0000
115.8400	62500.0000
115.9200	137500.0000
116.0000	125000.0000
116.0800	150000.0000
116.1600	87500.0000
116.2400	62500.0000
116.3200	100000.0000
116.4000	25000.0000
116.4800	25000.0000
116.5600	25000.0000
116.6400	25000.0000
116.7200	12500.0000
116.8000	237500.0000
116.8800	462500.0000
116.9600	937500.0000
117.0400	762500.0000
117.1200	487500.0000
117.2000	137500.0000
117.2800	50000.0000
117.3600	25000.0000
117.4400	12500.0000
117.5200	25000.0000
117.6800	25000.0000
117.8400	75000.0000
117.9200	175000.0000
118.0000	300000.0000
118.0800	150000.0000
118.1600	75000.0000
118.2400	50000.0000
118.4000	12500.0000
118.4800	25000.0000
118.7200	25000.0000
118.8000	87500.0000
118.8800	200000.0000
118.9600	312500.0000
119.0400	262500.0000
119.1200	112500.0000
119.2000	50000.0000
119.2800	25000.0000
119.6000	37500.0000
119.6800	12500.0000
119.7600	12500.0000
119.8400	100000.0000
119.9200	162500.0000
120.0000	325000.0000
120.0800	187500.0000
120.1600	225000.0000
120.2400	62500.0000
120.3200	37500.0000
120.4000	50000.0000
120.4800	62500.0000
120.5600	25000.0000
120.6400	12500.0000
120.7200	50000.0000
120.8000	150000.0000
120.8800	562500.0000
120.9600	1312500.0000
121.0400	1525000.0000
121.1200	650000.0000
121.2000	237500.0000
121.2800	87500.0000
121.3600	37500.0000
121.4400	25000.0000
121.5200	12500.0000
121.7600	50000.0000
121.8400	12500.0000
121.9200	125000.0000
122.0000	350000.0000
122.0800	337500.0000
122.1600	100000.0000
122.2400	50000.0000
122.3200	50000.0000
122.4000	25000.0000
122.4800	25000.0000
122.5600	37500.0000
122.6400	12500.0000
122.7200	12500.0000
122.8000	62500.0000
122.8800	225000.0000
122.9600	437500.0000
123.0400	712500.0000
123.1200	575000.0000
123.2000	200000.0000
123.2800	62500.0000
123.3600	12500.0000
123.4400	12500.0000
123.6800	12500.0000
123.7600	12500.0000
123.9200	75000.0000
124.0000	50000.0000
124.0800	112500.0000
124.1600	37500.0000
124.2400	37500.0000
124.4000	25000.0000
124.4800	37500.0000
124.6400	12500.0000
124.8000	12500.0000
124.8800	75000.0000
124.9600	225000.0000
125.0400	325000.0000
125.1200	150000.0000
125.2000	125000.0000
125.2800	12500.0000
125.9200	12500.0000
126.0000	25000.0000
126.0800	50000.0000
126.2400	12500.0000
126.3200	12500.0000
126.4000	12500.0000
126.4800	25000.0000
126.6400	12500.0000
126.7200	25000.0000
126.8000	50000.0000
126.8800	162500.0000
126.9600	487500.0000
127.0400	925000.0000
127.1200	812500.0000
127.2000	487500.0000
127.2800	100000.0000
127.3600	62500.0000
127.4400	25000.0000
127.5200	12500.0000
127.6000	12500.0000
127.6800	12500.0000
127.7600	37500.0000
127.8400	12500.0000
127.9200	25000.0000
128.0000	100000.0000
128.0800	62500.0000
128.1600	112500.0000
128.2400	187500.0000
128.3200	62500.0000
128.4000	25000.0000
128.4800	62500.0000
128.5600	75000.0000
128.6400	75000.0000
128.7200	100000.0000
128.8000	300000.0000
128.8800	875000.0000
128.9600	1662500.0000
129.0400	2275000.0000
129.1200	1787500.0000
129.2000	812500.0000
129.2800	225000.0000
129.3600	100000.0000
129.4400	25000.0000
129.5200	25000.0000
129.6000	25000.0000
129.6800	37500.0000
129.7600	50000.0000
129.8400	50000.0000
129.9200	100000.0000
130.0000	187500.0000
130.0800	425000.0000
130.1600	312500.0000
130.2400	287500.0000
130.3200	112500.0000
130.4000	62500.0000
130.4800	25000.0000
130.5600	37500.0000
130.6400	12500.0000
130.7200	37500.0000
130.8000	87500.0000
130.8800	275000.0000
130.9600	1200000.0000
131.0400	1150000.0000
131.1200	387500.0000
131.2000	87500.0000
131.2800	112500.0000
131.3600	37500.0000
131.4400	25000.0000
131.7600	37500.0000
131.8400	37500.0000
131.9200	150000.0000
132.0000	262500.0000
132.0800	200000.0000
132.1600	62500.0000
132.2400	50000.0000
132.4000	12500.0000
132.8000	25000.0000
132.8800	137500.0000
132.9600	150000.0000
133.0400	237500.0000
133.1200	112500.0000
133.2000	162500.0000
133.2800	25000.0000
133.5200	12500.0000
133.6800	12500.0000
133.7600	25000.0000
133.8400	12500.0000
133.9200	62500.0000
134.0000	112500.0000
134.0800	75000.0000
134.1600	87500.0000
134.2400	12500.0000
134.3200	12500.0000
134.4000	37500.0000
134.4800	12500.0000
134.5600	25000.0000
134.6400	25000.0000
134.8000	62500.0000
134.8800	300000.0000
134.9600	512500.0000
135.0400	762500.0000
135.1200	287500.0000
135.2000	187500.0000
135.2800	37500.0000
135.3600	25000.0000
135.4400	25000.0000
135.6000	12500.0000
135.7600	50000.0000
135.8400	50000.0000
135.9200	150000.0000
136.0000	425000.0000
136.0800	587500.0000
136.1600	362500.0000
136.2400	125000.0000
136.3200	25000.0000
136.4000	25000.0000
136.6400	50000.0000
136.8000	37500.0000
136.8800	62500.0000
136.9600	200000.0000
137.0400	362500.0000
137.1200	275000.0000
137.2000	125000.0000
137.2800	50000.0000
137.5200	12500.0000
137.6000	12500.0000
137.7600	12500.0000
137.9200	75000.0000
138.0000	112500.0000
138.0800	37500.0000
138.1600	125000.0000
138.2400	25000.0000
138.3200	87500.0000
138.4000	37500.0000
138.5600	12500.0000
138.6400	12500.0000
138.7200	25000.0000
138.8000	37500.0000
138.8800	200000.0000
138.9600	237500.0000
139.0400	650000.0000
139.1200	387500.0000
139.2000	150000.0000
139.2800	87500.0000
139.3600	37500.0000
139.4400	12500.0000
139.8400	12500.0000
139.9200	25000.0000
140.0000	125000.0000
140.0800	212500.0000
140.1600	150000.0000
140.2400	75000.0000
140.3200	37500.0000
140.4000	50000.0000
140.4800	12500.0000
140.5600	37500.0000
140.6400	50000.0000
140.7200	50000.0000
140.8000	50000.0000
140.8800	175000.0000
140.9600	737500.0000
141.0400	925000.0000
141.1200	1062500.0000
141.2000	625000.0000
141.2800	150000.0000
141.3600	125000.0000
141.4400	25000.0000
141.6000	12500.0000
141.6800	12500.0000
141.7600	12500.0000
141.8400	25000.0000
141.9200	62500.0000
142.0000	125000.0000
142.0800	162500.0000
142.1600	300000.0000
142.2400	112500.0000
142.3200	137500.0000
142.4000	50000.0000
142.4800	37500.0000
142.5600	50000.0000
142.6400	62500.0000
142.7200	187500.0000
142.8000	550000.0000
142.8800	1700000.0000
142.9600	4162500.0000
143.0400	3487500.0000
143.1200	1562500.0000
143.2000	487500.0000
143.2800	162500.0000
143.3600	62500.0000
143.4400	37500.0000
143.5200	37500.0000
143.6800	12500.0000
143.7600	12500.0000
143.8400	12500.0000
143.9200	62500.0000
144.0000	237500.0000
144.0800	150000.0000
144.1600	75000.0000
144.2400	87500.0000
144.4000	50000.0000
144.4800	12500.0000
144.6400	12500.0000
144.7200	25000.0000
144.8000	75000.0000
144.8800	225000.0000
144.9600	587500.0000
145.0400	600000.0000
145.1200	375000.0000
145.2000	100000.0000
145.2800	75000.0000
145.3600	37500.0000
145.4400	12500.0000
145.5200	37500.0000
145.6000	37500.0000
145.7600	25000.0000
145.8400	50000.0000
145.9200	212500.0000
146.0000	400000.0000
146.0800	287500.0000
146.1600	100000.0000
146.2400	100000.0000
146.3200	25000.0000
146.4800	12500.0000
146.5600	25000.0000
146.6400	12500.0000
146.7200	12500.0000
146.8000	37500.0000
146.8800	50000.0000
146.9600	137500.0000
147.0400	250000.0000
147.1200	100000.0000
147.2000	50000.0000
147.2800	25000.0000
147.4400	25000.0000
147.5200	12500.0000
147.6000	12500.0000
147.8400	25000.0000
147.9200	62500.0000
148.0000	137500.0000
148.0800	100000.0000
148.1600	12500.0000
148.2400	50000.0000
148.3200	12500.0000
148.4800	25000.0000
148.6400	62500.0000
148.8000	37500.0000
148.8800	200000.0000
148.9600	762500.0000
149.0400	862500.0000
149.1200	537500.0000
149.2000	212500.0000
149.2800	87500.0000
149.3600	25000.0000
149.4400	75000.0000
149.5200	12500.0000
149.6000	12500.0000
149.8400	62500.0000
149.9200	300000.0000
150.0000	625000.0000
150.0800	725000.0000
150.1600	687500.0000
150.2400	325000.0000
150.3200	87500.0000
150.4000	62500.0000
150.4800	12500.0000
150.5600	25000.0000
150.8000	25000.0000
150.8800	250000.0000
150.9600	337500.0000
151.0400	800000.0000
151.1200	637500.0000
151.2000	237500.0000
151.2800	50000.0000
151.3600	100000.0000
151.4400	12500.0000
151.5200	12500.0000
151.6000	12500.0000
151.7600	25000.0000
151.8400	37500.0000
151.9200	62500.0000
152.0000	200000.0000
152.0800	250000.0000
152.1600	100000.0000
152.2400	62500.0000
152.3200	175000.0000
152.4000	87500.0000
152.4800	37500.0000
152.5600	25000.0000
152.6400	137500.0000
152.7200	87500.0000
152.8000	100000.0000
152.8800	612500.0000
152.9600	1425000.0000
153.0400	4150000.0000
153.1200	5600000.0000
153.2000	2662500.0000
153.2800	962500.0000
153.3600	275000.0000
153.4400	87500.0000
153.5200	75000.0000
153.6000	75000.0000
153.6800	12500.0000
153.7600	37500.0000
153.8400	50000.0000
153.9200	187500.0000
154.0000	350000.0000
154.0800	562500.0000
154.1600	425000.0000
154.2400	137500.0000
154.3200	62500.0000
154.4000	62500.0000
154.4800	12500.0000
154.5600	37500.0000
154.6400	12500.0000
154.7200	25000.0000
154.8000	25000.0000
154.8800	87500.0000
154.9600	550000.0000
155.0400	987500.0000
155.1200	850000.0000
155.2000	300000.0000
155.2800	150000.0000
155.3600	75000.0000
155.4400	12500.0000
155.6000	50000.0000
155.7600	12500.0000
155.8400	12500.0000
155.9200	75000.0000
156.0000	100000.0000
156.0800	212500.0000
156.1600	212500.0000
156.2400	87500.0000
156.3200	62500.0000
156.4000	50000.0000
156.4800	12500.0000
156.5600	37500.0000
156.6400	75000.0000
156.7200	62500.0000
156.8000	137500.0000
156.8800	600000.0000
156.9600	1587500.0000
157.0400	2800000.0000
157.1200	3050000.0000
157.2000	1287500.0000
157.2800	575000.0000
157.3600	137500.0000
157.4400	112500.0000
157.5200	12500.0000
157.6000	25000.0000
157.6800	25000.0000
157.7600	12500.0000
157.8400	50000.0000
157.9200	137500.0000
158.0000	162500.0000
158.0800	475000.0000
158.1600	275000.0000
158.2400	275000.0000
158.3200	25000.0000
158.4000	12500.0000
158.4800	12500.0000
158.8000	37500.0000
158.8800	212500.0000
158.9600	512500.0000
159.0400	750000.0000
159.1200	625000.0000
159.2000	312500.0000
159.2800	75000.0000
159.3600	100000.0000
159.4400	25000.0000
159.5200	25000.0000
159.6000	25000.0000
159.6800	12500.0000
159.7600	25000.0000
159.9200	125000.0000
160.0000	175000.0000
160.0800	150000.0000
160.1600	87500.0000
160.2400	100000.0000
160.3200	37500.0000
160.4000	37500.0000
160.4800	12500.0000
160.6400	12500.0000
160.7200	75000.0000
160.8000	287500.0000
160.8800	1375000.0000
160.9600	2425000.0000
161.0400	1612500.0000
161.1200	887500.0000
161.2000	275000.0000
161.2800	100000.0000
161.3600	87500.0000
161.4400	12500.0000
161.6000	25000.0000
161.6800	12500.0000
161.8400	62500.0000
161.9200	62500.0000
162.0000	225000.0000
162.0800	275000.0000
162.1600	187500.0000
162.2400	50000.0000
162.3200	25000.0000
162.4000	12500.0000
162.6400	25000.0000
162.7200	25000.0000
162.8000	100000.0000
162.8800	425000.0000
162.9600	837500.0000
163.0400	712500.0000
163.1200	650000.0000
163.2000	400000.0000
163.2800	87500.0000
163.3600	37500.0000
163.5200	12500.0000
163.8400	37500.0000
163.9200	50000.0000
164.0000	237500.0000
164.0800	275000.0000
164.1600	87500.0000
164.2400	50000.0000
164.3200	62500.0000
164.4800	50000.0000
164.5600	37500.0000
164.7200	100000.0000
164.8000	325000.0000
164.8800	887500.0000
164.9600	1612500.0000
165.0400	1225000.0000
165.1200	912500.0000
165.2000	325000.0000
165.2800	162500.0000
165.3600	37500.0000
165.4400	12500.0000
165.7600	12500.0000
165.8400	25000.0000
165.9200	50000.0000
166.0000	225000.0000
166.0800	225000.0000
166.1600	225000.0000
166.2400	50000.0000
166.3200	12500.0000
166.4000	25000.0000
166.8000	75000.0000
166.8800	175000.0000
166.9600	387500.0000
167.0400	750000.0000
167.1200	962500.0000
167.2000	450000.0000
167.2800	175000.0000
167.3600	50000.0000
167.4400	37500.0000
167.6800	25000.0000
167.7600	12500.0000
167.8400	25000.0000
167.9200	37500.0000
168.0000	212500.0000
168.0800	287500.0000
168.1600	187500.0000
168.2400	125000.0000
168.3200	62500.0000
168.4000	25000.0000
168.4800	12500.0000
168.5600	12500.0000
168.6400	12500.0000
168.7200	12500.0000
168.8000	12500.0000
168.8800	212500.0000
168.9600	300000.0000
169.0400	1087500.0000
169.1200	850000.0000
169.2000	425000.0000
169.2800	112500.0000
169.3600	62500.0000
169.4400	25000.0000
169.5200	12500.0000
169.6000	12500.0000
169.7600	25000.0000
169.8400	112500.0000
169.9200	100000.0000
170.0000	475000.0000
170.0800	500000.0000
170.1600	125000.0000
170.2400	137500.0000
170.5600	12500.0000
170.6400	50000.0000
170.7200	75000.0000
170.8000	425000.0000
170.8800	1800000.0000
170.9600	3850000.0000
171.0400	3775000.0000
171.1200	2650000.0000
171.2000	1000000.0000
171.2800	337500.0000
171.3600	112500.0000
171.4400	37500.0000
171.5200	87500.0000
171.6000	12500.0000
171.8400	50000.0000
171.9200	137500.0000
172.0000	262500.0000
172.0800	425000.0000
172.1600	375000.0000
172.2400	112500.0000
172.3200	150000.0000
172.4000	25000.0000
172.4800	37500.0000
172.5600	12500.0000
172.6400	12500.0000
172.7200	50000.0000
172.8000	337500.0000
172.8800	925000.0000
172.9600	2512500.0000
173.0400	8462500.0000
173.1200	9387500.0000
173.2000	4775000.0000
173.2800	1462500.0000
173.3600	400000.0000
173.4400	362500.0000
173.5200	50000.0000
173.6000	75000.0000
173.7600	50000.0000
173.8400	62500.0000
173.9200	187500.0000
174.0000	450000.0000
174.0800	662500.0000
174.1600	562500.0000
174.2400	225000.0000
174.3200	50000.0000
174.4000	12500.0000
174.5600	12500.0000
174.6400	12500.0000
174.7200	12500.0000
174.8000	12500.0000
174.8800	137500.0000
174.9600	350000.0000
175.0400	787500.0000
175.1200	675000.0000
175.2000	262500.0000
175.2800	62500.0000
175.3600	25000.0000
175.5200	12500.0000
175.6000	50000.0000
175.6800	12500.0000
175.7600	25000.0000
175.8400	75000.0000
175.9200	75000.0000
176.0000	287500.0000
176.0800	200000.0000
176.1600	162500.0000
176.2400	37500.0000
176.4000	25000.0000
176.4800	12500.0000
176.6400	12500.0000
176.7200	12500.0000
176.8000	37500.0000
176.8800	125000.0000
176.9600	275000.0000
177.0400	750000.0000
177.1200	687500.0000
177.2000	387500.0000
177.2800	175000.0000
177.3600	37500.0000
177.4400	12500.0000
177.6000	12500.0000
177.8400	25000.0000
177.9200	137500.0000
178.0000	175000.0000
178.0800	337500.0000
178.1600	175000.0000
178.2400	100000.0000
178.3200	37500.0000
178.4000	12500.0000
178.5600	50000.0000
178.7200	25000.0000
178.8000	62500.0000
178.8800	362500.0000
178.9600	350000.0000
179.0400	712500.0000
179.1200	837500.0000
179.2000	600000.0000
179.2800	212500.0000
179.3600	112500.0000
179.4400	25000.0000
179.5200	12500.0000
179.9200	125000.0000
180.0000	250000.0000
180.0800	537500.0000
180.1600	750000.0000
180.2400	387500.0000
180.3200	75000.0000
180.4000	25000.0000
180.5600	12500.0000
180.6400	37500.0000
180.8000	125000.0000
180.8800	350000.0000
180.9600	437500.0000
181.0400	1075000.0000
181.1200	1675000.0000
181.2000	737500.0000
181.2800	275000.0000
181.3600	150000.0000
181.4400	25000.0000
181.5200	75000.0000
181.6000	12500.0000
181.6800	12500.0000
181.8400	12500.0000
181.9200	25000.0000
182.0000	162500.0000
182.0800	262500.0000
182.1600	187500.0000
182.2400	100000.0000
182.3200	50000.0000
182.5600	25000.0000
182.6400	12500.0000
182.7200	50000.0000
182.8000	225000.0000
182.8800	312500.0000
182.9600	1412500.0000
183.0400	1725000.0000
183.1200	1737500.0000
183.2000	800000.0000
183.2800	187500.0000
183.3600	87500.0000
183.4400	25000.0000
183.5200	25000.0000
183.6800	12500.0000
183.7600	12500.0000
183.8400	37500.0000
183.9200	125000.0000
184.0000	137500.0000
184.0800	300000.0000
184.1600	400000.0000
184.2400	200000.0000
184.3200	162500.0000
184.4000	125000.0000
184.4800	50000.0000
184.5600	87500.0000
184.6400	162500.0000
184.7200	250000.0000
184.8000	562500.0000
184.8800	2212500.0000
184.9600	6687500.0000
185.0400	19037500.0000
185.1200	38012500.0000
185.2000	25712500.0000
185.2800	9475000.0000
185.3600	2300000.0000
185.4400	825000.0000
185.5200	625000.0000
185.6000	237500.0000
185.6800	100000.0000
185.7600	100000.0000
185.8400	100000.0000
185.9200	375000.0000
186.0000	912500.0000
186.0800	2650000.0000
186.1600	3175000.0000
186.2400	1600000.0000
186.3200	387500.0000
186.4000	187500.0000
186.5600	37500.0000
186.6400	50000.0000
186.7200	62500.0000
186.8000	25000.0000
186.8800	237500.0000
186.9600	337500.0000
187.0400	1087500.0000
187.1200	1375000.0000
187.2000	700000.0000
187.2800	150000.0000
187.3600	100000.0000
187.4400	37500.0000
187.5200	62500.0000
187.6000	12500.0000
187.6800	25000.0000
187.7600	37500.0000
187.8400	12500.0000
187.9200	137500.0000
188.0000	225000.0000
188.0800	200000.0000
188.1600	175000.0000
188.2400	50000.0000
188.3200	62500.0000
188.4000	25000.0000
188.7200	25000.0000
188.8000	187500.0000
188.8800	387500.0000
188.9600	837500.0000
189.0400	1137500.0000
189.1200	887500.0000
189.2000	300000.0000
189.2800	100000.0000
189.4400	25000.0000
189.5200	12500.0000
189.6800	25000.0000
189.8400	25000.0000
189.9200	100000.0000
190.0000	225000.0000
190.0800	225000.0000
190.1600	212500.0000
190.3200	25000.0000
190.4000	37500.0000
190.6400	12500.0000
190.7200	12500.0000
190.8000	112500.0000
190.8800	375000.0000
190.9600	825000.0000
191.0400	1837500.0000
191.1200	2762500.0000
191.2000	1437500.0000
191.2800	412500.0000
191.3600	125000.0000
191.4400	50000.0000
191.5200	25000.0000
191.6800	12500.0000
191.7600	50000.0000
191.8400	50000.0000
191.9200	162500.0000
192.0000	175000.0000
192.0800	500000.0000
192.1600	462500.0000
192.2400	137500.0000
192.3200	50000.0000
192.4000	37500.0000
192.5600	12500.0000
192.6400	12500.0000
192.7200	37500.0000
192.8000	87500.0000
192.8800	175000.0000
192.9600	537500.0000
193.0400	1637500.0000
193.1200	2587500.0000
193.2000	2275000.0000
193.2800	675000.0000
193.3600	187500.0000
193.4400	75000.0000
193.5200	25000.0000
193.6000	25000.0000
193.6800	12500.0000
193.7600	37500.0000
193.8400	37500.0000
193.9200	275000.0000
194.0000	500000.0000
194.0800	1187500.0000
194.1600	1000000.0000
194.2400	737500.0000
194.3200	87500.0000
194.4800	25000.0000
194.6400	12500.0000
194.8000	37500.0000
194.8800	262500.0000
194.9600	475000.0000
195.0400	1400000.0000
195.1200	2012500.0000
195.2000	1362500.0000
195.2800	525000.0000
195.3600	175000.0000
195.4400	62500.0000
195.5200	25000.0000
195.6000	12500.0000
195.6800	25000.0000
195.7600	37500.0000
195.8400	25000.0000
195.9200	62500.0000
196.0000	275000.0000
196.0800	462500.0000
196.1600	550000.0000
196.2400	625000.0000
196.3200	262500.0000
196.4000	12500.0000
196.4800	12500.0000
196.5600	12500.0000
196.6400	50000.0000
196.7200	12500.0000
196.8000	62500.0000
196.8800	450000.0000
196.9600	1200000.0000
197.0400	1612500.0000
197.1200	1875000.0000
197.2000	1075000.0000
197.2800	300000.0000
197.3600	112500.0000
197.4400	62500.0000
197.5200	25000.0000
197.7600	12500.0000
197.8400	50000.0000
197.9200	175000.0000
198.0000	250000.0000
198.0800	300000.0000
198.1600	575000.0000
198.2400	237500.0000
198.3200	162500.0000
198.4000	50000.0000
198.4800	37500.0000
198.5600	12500.0000
198.6400	37500.0000
198.7200	125000.0000
198.8000	262500.0000
198.8800	1050000.0000
198.9600	2025000.0000
199.0400	2050000.0000
199.1200	1650000.0000
199.2000	1037500.0000
199.2800	400000.0000
199.3600	125000.0000
199.4400	37500.0000
199.6000	12500.0000
199.6800	12500.0000
199.7600	12500.0000
199.8400	62500.0000
199.9200	112500.0000
200.0000	200000.0000
200.0800	312500.0000
200.1600	262500.0000
200.2400	200000.0000
200.3200	100000.0000
200.4000	12500.0000
200.4800	12500.0000
200.5600	37500.0000
200.6400	25000.0000
200.7200	62500.0000
200.8000	312500.0000
200.8800	1187500.0000
200.9600	2450000.0000
201.0400	2100000.0000
201.1200	1600000.0000
201.2000	625000.0000
201.2800	275000.0000
201.3600	37500.0000
201.4400	12500.0000
201.5200	37500.0000
201.6000	12500.0000
201.6800	12500.0000
201.8400	25000.0000
201.9200	100000.0000
202.0000	287500.0000
202.0800	262500.0000
202.1600	175000.0000
202.2400	112500.0000
202.3200	25000.0000
202.4000	12500.0000
202.4800	37500.0000
202.6400	12500.0000
202.8000	137500.0000
202.8800	825000.0000
202.9600	887500.0000
203.0400	1287500.0000
203.1200	1312500.0000
203.2000	812500.0000
203.2800	250000.0000
203.3600	112500.0000
203.4400	12500.0000
203.5200	12500.0000
203.8400	50000.0000
203.9200	100000.0000
204.0000	162500.0000
204.0800	225000.0000
204.1600	162500.0000
204.2400	37500.0000
204.3200	12500.0000
204.4000	12500.0000
204.4800	12500.0000
204.5600	12500.0000
204.6400	62500.0000
204.7200	37500.0000
204.8000	262500.0000
204.8800	825000.0000
204.9600	1262500.0000
205.0400	1337500.0000
205.1200	1287500.0000
205.2000	462500.0000
205.2800	200000.0000
205.3600	50000.0000
205.4400	25000.0000
205.5200	12500.0000
205.6000	12500.0000
205.7600	25000.0000
205.8400	112500.0000
205.9200	162500.0000
206.0000	212500.0000
206.0800	200000.0000
206.1600	212500.0000
206.2400	100000.0000
206.3200	50000.0000
206.4000	37500.0000
206.5600	12500.0000
206.6400	12500.0000
206.7200	25000.0000
206.8000	50000.0000
206.8800	212500.0000
206.9600	675000.0000
207.0400	1537500.0000
207.1200	2787500.0000
207.2000	2075000.0000
207.2800	712500.0000
207.3600	250000.0000
207.4400	62500.0000
207.5200	50000.0000
207.8400	12500.0000
207.9200	162500.0000
208.0000	237500.0000
208.0800	425000.0000
208.1600	387500.0000
208.2400	287500.0000
208.3200	87500.0000
208.4000	62500.0000
208.6400	25000.0000
208.7200	25000.0000
208.8000	100000.0000
208.8800	187500.0000
208.9600	537500.0000
209.0400	2000000.0000
209.1200	3175000.0000
209.2000	1975000.0000
209.2800	800000.0000
209.3600	237500.0000
209.4400	75000.0000
209.5200	75000.0000
209.6800	12500.0000
209.7600	25000.0000
209.8400	37500.0000
209.9200	125000.0000
210.0000	300000.0000
210.0800	587500.0000
210.1600	525000.0000
210.2400	250000.0000
210.3200	87500.0000
210.4800	25000.0000
210.5600	25000.0000
210.7200	62500.0000
210.8000	175000.0000
210.8800	487500.0000
210.9600	1587500.0000
211.0400	2050000.0000
211.1200	1662500.0000
211.2000	937500.0000
211.2800	325000.0000
211.3600	87500.0000
211.4400	25000.0000
211.5200	37500.0000
211.6000	25000.0000
211.7600	12500.0000
211.8400	62500.0000
211.9200	162500.0000
212.0000	312500.0000
212.0800	487500.0000
212.1600	412500.0000
212.2400	200000.0000
212.3200	87500.0000
212.4000	12500.0000
212.5600	25000.0000
212.7200	100000.0000
212.8000	175000.0000
212.8800	487500.0000
212.9600	1437500.0000
213.0400	2100000.0000
213.1200	2087500.0000
213.2000	1337500.0000
213.2800	662500.0000
213.3600	200000.0000
213.4400	62500.0000
213.5200	37500.0000
213.6800	50000.0000
213.8400	75000.0000
213.9200	187500.0000
214.0000	250000.0000
214.0800	462500.0000
214.1600	350000.0000
214.2400	250000.0000
214.3200	162500.0000
214.4000	12500.0000
214.8000	75000.0000
214.8800	250000.0000
214.9600	750000.0000
215.0400	1387500.0000
215.1200	2300000.0000
215.2000	1537500.0000
215.2800	475000.0000
215.3600	112500.0000
215.4400	75000.0000
215.5200	25000.0000
215.6000	37500.0000
215.6800	25000.0000
215.7600	12500.0000
215.8400	75000.0000
215.9200	337500.0000
216.0000	287500.0000
216.0800	387500.0000
216.1600	425000.0000
216.2400	162500.0000
216.3200	37500.0000
216.4000	25000.0000
216.4800	25000.0000
216.5600	12500.0000
216.6400	12500.0000
216.7200	25000.0000
216.8000	137500.0000
216.8800	300000.0000
216.9600	1137500.0000
217.0400	3275000.0000
217.1200	5025000.0000
217.2000	3212500.0000
217.2800	1212500.0000
217.3600	337500.0000
217.4400	150000.0000
217.5200	50000.0000
217.6000	50000.0000
217.6800	25000.0000
217.7600	25000.0000
217.8400	87500.0000
217.9200	212500.0000
218.0000	312500.0000
218.0800	437500.0000
218.1600	612500.0000
218.2400	212500.0000
218.3200	87500.0000
218.4000	12500.0000
218.7200	25000.0000
218.8000	212500.0000
218.8800	612500.0000
218.9600	812500.0000
219.0400	912500.0000
219.1200	750000.0000
219.2000	575000.0000
219.2800	237500.0000
219.3600	50000.0000
219.4400	37500.0000
219.5200	12500.0000
219.6800	12500.0000
219.7600	12500.0000
219.8400	12500.0000
219.9200	75000.0000
220.0000	175000.0000
220.0800	212500.0000
220.1600	262500.0000
220.2400	162500.0000
220.3200	12500.0000
220.4000	12500.0000
220.4800	12500.0000
220.6400	37500.0000
220.7200	12500.0000
220.8000	75000.0000
220.8800	287500.0000
220.9600	500000.0000
221.0400	612500.0000
221.1200	1337500.0000
221.2000	662500.0000
221.2800	362500.0000
221.3600	75000.0000
221.4400	37500.0000
221.5200	12500.0000
221.6800	12500.0000
221.8400	12500.0000
221.9200	125000.0000
222.0000	200000.0000
222.0800	450000.0000
222.1600	400000.0000
222.2400	162500.0000
222.3200	100000.0000
222.4000	25000.0000
222.4800	12500.0000
222.7200	37500.0000
222.8000	62500.0000
222.8800	300000.0000
222.9600	512500.0000
223.0400	1225000.0000
223.1200	1850000.0000
223.2000	1625000.0000
223.2800	737500.0000
223.3600	187500.0000
223.4400	75000.0000
223.5200	12500.0000
223.6000	37500.0000
223.6800	12500.0000
223.7600	12500.0000
223.8400	50000.0000
223.9200	100000.0000
224.0000	175000.0000
224.0800	150000.0000
224.1600	400000.0000
224.2400	200000.0000
224.3200	125000.0000
224.4800	12500.0000
224.5600	25000.0000
224.6400	12500.0000
224.8000	75000.0000
224.8800	375000.0000
224.9600	887500.0000
225.0400	1437500.0000
225.1200	1775000.0000
225.2000	1312500.0000
225.2800	737500.0000
225.3600	212500.0000
225.4400	150000.0000
225.5200	12500.0000
225.6000	12500.0000
225.7600	37500.0000
225.8400	62500.0000
225.9200	162500.0000
226.0000	600000.0000
226.0800	700000.0000
226.1600	1112500.0000
226.2400	462500.0000
226.3200	112500.0000
226.4000	75000.0000
226.4800	12500.0000
226.5600	25000.0000
226.7200	25000.0000
226.8000	62500.0000
226.8800	125000.0000
226.9600	425000.0000
227.0400	925000.0000
227.1200	1637500.0000
227.2000	900000.0000
227.2800	450000.0000
227.3600	112500.0000
227.4400	50000.0000
227.5200	50000.0000
227.6800	25000.0000
227.7600	25000.0000
227.8400	87500.0000
227.9200	200000.0000
228.0000	287500.0000
228.0800	837500.0000
228.1600	1550000.0000
228.2400	2612500.0000
228.3200	2587500.0000
228.4000	1462500.0000
228.4800	462500.0000
228.5600	87500.0000
228.6400	62500.0000
228.7200	175000.0000
228.8000	300000.0000
228.8800	900000.0000
228.9600	1712500.0000
229.0400	2175000.0000
229.1200	3100000.0000
229.2000	2837500.0000
229.2800	1912500.0000
229.3600	650000.0000
229.4400	200000.0000
229.5200	62500.0000
229.6000	25000.0000
229.8400	50000.0000
229.9200	137500.0000
230.0000	250000.0000
230.0800	400000.0000
230.1600	375000.0000
230.2400	362500.0000
230.3200	250000.0000
230.4000	75000.0000
230.4800	12500.0000
230.5600	12500.0000
230.6400	62500.0000
230.7200	37500.0000
230.8000	25000.0000
230.8800	262500.0000
230.9600	262500.0000
231.0400	675000.0000
231.1200	1162500.0000
231.2000	637500.0000
231.2800	250000.0000
231.3600	37500.0000
231.4400	25000.0000
231.5200	25000.0000
231.6800	25000.0000
231.7600	12500.0000
231.8400	25000.0000
231.9200	137500.0000
232.0000	225000.0000
232.0800	450000.0000
232.1600	412500.0000
232.2400	225000.0000
232.3200	100000.0000
232.4000	37500.0000
232.4800	12500.0000
232.5600	37500.0000
232.7200	75000.0000
232.8000	187500.0000
232.8800	525000.0000
232.9600	1375000.0000
233.0400	3675000.0000
233.1200	4200000.0000
233.2000	2337500.0000
233.2800	800000.0000
233.3600	187500.0000
233.4400	75000.0000
233.5200	25000.0000
233.6000	37500.0000
233.6800	37500.0000
233.7600	25000.0000
233.8400	75000.0000
233.9200	125000.0000
234.0000	437500.0000
234.0800	762500.0000
234.1600	550000.0000
234.2400	287500.0000
234.3200	75000.0000
234.4000	12500.0000
234.4800	12500.0000
234.5600	25000.0000
234.7200	37500.0000
234.8000	25000.0000
234.8800	137500.0000
234.9600	275000.0000
235.0400	875000.0000
235.1200	1675000.0000
235.2000	1450000.0000
235.2800	650000.0000
235.3600	250000.0000
235.4400	50000.0000
235.5200	50000.0000
235.6000	12500.0000
235.8400	87500.0000
235.9200	150000.0000
236.0000	512500.0000
236.0800	825000.0000
236.1600	637500.0000
236.2400	462500.0000
236.3200	75000.0000
236.4000	75000.0000
236.4800	12500.0000
236.6400	12500.0000
236.7200	12500.0000
236.8000	87500.0000
236.8800	137500.0000
236.9600	587500.0000
237.0400	987500.0000
237.1200	1762500.0000
237.2000	2137500.0000
237.2800	825000.0000
237.3600	325000.0000
237.4400	150000.0000
237.5200	25000.0000
237.7600	37500.0000
237.8400	50000.0000
237.9200	150000.0000
238.0000	175000.0000
238.0800	562500.0000
238.1600	525000.0000
238.2400	437500.0000
238.3200	150000.0000
238.4000	25000.0000
238.4800	50000.0000
238.5600	25000.0000
238.6400	25000.0000
238.7200	100000.0000
238.8000	275000.0000
238.8800	1487500.0000
238.9600	3475000.0000
239.0400	11875000.0000
239.1200	29237500.0000
239.2000	31650000.0000
239.2800	15200000.0000
239.3600	4500000.0000
239.4400	1312500.0000
239.5200	725000.0000
239.6000	237500.0000
239.6800	150000.0000
239.7600	50000.0000
239.8400	112500.0000
239.9200	562500.0000
240.0000	1000000.0000
240.0800	2675000.0000
240.1600	5212500.0000
240.2400	3787500.0000
240.3200	1125000.0000
240.4000	362500.0000
240.4800	200000.0000
240.5600	87500.0000
240.6400	62500.0000
240.7200	100000.0000
240.8000	287500.0000
240.8800	662500.0000
240.9600	1587500.0000
241.0400	1862500.0000
241.1200	2550000.0000
241.2000	1712500.0000
241.2800	887500.0000
241.3600	212500.0000
241.4400	50000.0000
241.5200	12500.0000
241.6800	12500.0000
241.7600	62500.0000
241.8400	12500.0000
241.9200	100000.0000
242.0000	212500.0000
242.0800	312500.0000
242.1600	425000.0000
242.2400	275000.0000
242.3200	62500.0000
242.4000	50000.0000
242.5600	37500.0000
242.6400	50000.0000
242.7200	25000.0000
242.8000	137500.0000
242.8800	225000.0000
242.9600	812500.0000
243.0400	1387500.0000
243.1200	1887500.0000
243.2000	1225000.0000
243.2800	512500.0000
243.3600	100000.0000
243.4400	50000.0000
243.5200	12500.0000
243.7600	12500.0000
243.8400	50000.0000
243.9200	25000.0000
244.0000	150000.0000
244.0800	300000.0000
244.1600	375000.0000
244.2400	275000.0000
244.3200	100000.0000
244.4000	50000.0000
244.4800	87500.0000
244.5600	25000.0000
244.6400	12500.0000
244.7200	50000.0000
244.8000	237500.0000
244.8800	387500.0000
244.9600	950000.0000
245.0400	3025000.0000
245.1200	3450000.0000
245.2000	2012500.0000
245.2800	750000.0000
245.3600	212500.0000
245.4400	87500.0000
245.5200	12500.0000
245.6000	12500.0000
245.6800	37500.0000
245.7600	25000.0000
245.8400	75000.0000
245.9200	112500.0000
246.0000	187500.0000
246.0800	387500.0000
246.1600	275000.0000
246.2400	275000.0000
246.3200	87500.0000
246.4000	25000.0000
246.6400	12500.0000
246.8000	50000.0000
246.8800	312500.0000
246.9600	312500.0000
247.0400	587500.0000
247.1200	1050000.0000
247.2000	675000.0000
247.2800	212500.0000
247.3600	137500.0000
247.4400	25000.0000
247.5200	25000.0000
247.8400	25000.0000
247.9200	75000.0000
248.0000	100000.0000
248.0800	175000.0000
248.1600	275000.0000
248.2400	125000.0000
248.3200	125000.0000
248.7200	25000.0000
248.8000	12500.0000
248.8800	187500.0000
248.9600	412500.0000
249.0400	800000.0000
249.1200	2662500.0000
249.2000	2587500.0000
249.2800	1612500.0000
249.3600	425000.0000
249.4400	125000.0000
249.5200	50000.0000
249.6800	25000.0000
249.7600	25000.0000
249.9200	87500.0000
250.0000	212500.0000
250.0800	537500.0000
250.1600	800000.0000
250.2400	812500.0000
250.3200	325000.0000
250.4000	112500.0000
250.4800	37500.0000
250.5600	12500.0000
250.6400	25000.0000
250.7200	25000.0000
250.8000	87500.0000
250.8800	137500.0000
250.9600	325000.0000
251.0400	975000.0000
251.1200	1937500.0000
251.2000	2587500.0000
251.2800	1400000.0000
251.3600	362500.0000
251.4400	137500.0000
251.5200	75000.0000
251.6000	87500.0000
251.6800	12500.0000
251.7600	12500.0000
251.8400	50000.0000
251.9200	100000.0000
252.0000	162500.0000
252.0800	300000.0000
252.1600	562500.0000
252.2400	325000.0000
252.3200	400000.0000
252.4000	325000.0000
252.4800	312500.0000
252.5600	150000.0000
252.6400	37500.0000
252.7200	62500.0000
252.8000	75000.0000
252.8800	300000.0000
252.9600	487500.0000
253.0400	850000.0000
253.1200	1350000.0000
253.2000	1625000.0000
253.2800	1312500.0000
253.3600	1075000.0000
253.4400	1162500.0000
253.5200	700000.0000
253.6000	325000.0000
253.6800	100000.0000
253.7600	12500.0000
253.8400	62500.0000
253.9200	75000.0000
254.0000	200000.0000
254.0800	412500.0000
254.1600	725000.0000
254.2400	437500.0000
254.3200	262500.0000
254.4000	100000.0000
254.4800	162500.0000
254.5600	87500.0000
254.6400	75000.0000
254.7200	50000.0000
254.8000	200000.0000
254.8800	187500.0000
254.9600	375000.0000
255.0400	912500.0000
255.1200	1362500.0000
255.2000	1312500.0000
255.2800	650000.0000
255.3600	137500.0000
255.4400	25000.0000
255.5200	12500.0000
255.6000	25000.0000
255.7600	12500.0000
255.8400	25000.0000
255.9200	112500.0000
256.0000	75000.0000
256.0800	250000.0000
256.1600	250000.0000
256.2400	287500.0000
256.3200	87500.0000
256.4000	50000.0000
256.8000	100000.0000
256.8800	350000.0000
256.9600	650000.0000
257.0400	925000.0000
257.1200	2275000.0000
257.2000	2550000.0000
257.2800	1800000.0000
257.3600	650000.0000
257.4400	112500.0000
257.5200	62500.0000
257.6000	37500.0000
257.7600	37500.0000
257.8400	50000.0000
257.9200	75000.0000
258.0000	250000.0000
258.0800	300000.0000
258.1600	500000.0000
258.2400	387500.0000
258.3200	362500.0000
258.4000	75000.0000
258.7200	37500.0000
258.8000	250000.0000
258.8800	912500.0000
258.9600	1475000.0000
259.0400	1862500.0000
259.1200	1475000.0000
259.2000	1025000.0000
259.2800	425000.0000
259.3600	125000.0000
259.4400	50000.0000
259.5200	12500.0000
259.6800	12500.0000
259.7600	25000.0000
259.8400	50000.0000
259.9200	150000.0000
260.0000	162500.0000
260.0800	275000.0000
260.1600	187500.0000
260.2400	212500.0000
260.3200	25000.0000
260.4000	50000.0000
260.4800	25000.0000
260.6400	12500.0000
260.7200	12500.0000
260.8000	75000.0000
260.8800	525000.0000
260.9600	1525000.0000
261.0400	4012500.0000
261.1200	6425000.0000
261.2000	4700000.0000
261.2800	1862500.0000
261.3600	287500.0000
261.4400	150000.0000
261.5200	50000.0000
261.6000	87500.0000
261.6800	37500.0000
261.7600	37500.0000
261.8400	75000.0000
261.9200	137500.0000
262.0000	337500.0000
262.0800	787500.0000
262.1600	1162500.0000
262.2400	487500.0000
262.3200	200000.0000
262.4000	37500.0000
262.4800	12500.0000
262.5600	12500.0000
262.6400	12500.0000
262.7200	12500.0000
262.8000	75000.0000
262.8800	275000.0000
262.9600	512500.0000
263.0400	862500.0000
263.1200	1212500.0000
263.2000	1037500.0000
263.2800	950000.0000
263.3600	287500.0000
263.4400	75000.0000
263.5200	87500.0000
263.7600	50000.0000
263.9200	87500.0000
264.0000	175000.0000
264.0800	312500.0000
264.1600	325000.0000
264.2400	250000.0000
264.3200	100000.0000
264.4000	75000.0000
264.4800	25000.0000
264.6400	25000.0000
264.7200	12500.0000
264.8000	50000.0000
264.8800	175000.0000
264.9600	300000.0000
265.0400	537500.0000
265.1200	1225000.0000
265.2000	1312500.0000
265.2800	987500.0000
265.3600	237500.0000
265.4400	100000.0000
265.5200	25000.0000
265.6800	12500.0000
265.7600	50000.0000
265.8400	25000.0000
265.9200	150000.0000
266.0000	137500.0000
266.0800	387500.0000
266.1600	712500.0000
266.2400	875000.0000
266.3200	312500.0000
266.4000	87500.0000
266.4800	25000.0000
266.5600	12500.0000
266.8000	100000.0000
266.8800	150000.0000
266.9600	512500.0000
267.0400	900000.0000
267.1200	1537500.0000
267.2000	1850000.0000
267.2800	1200000.0000
267.3600	250000.0000
267.4400	137500.0000
267.5200	25000.0000
267.6800	25000.0000
267.7600	12500.0000
267.8400	12500.0000
267.9200	137500.0000
268.0000	150000.0000
268.0800	262500.0000
268.1600	400000.0000
268.2400	275000.0000
268.3200	62500.0000
268.4000	125000.0000
268.4800	62500.0000
268.5600	12500.0000
268.8000	87500.0000
268.8800	425000.0000
268.9600	762500.0000
269.0400	1025000.0000
269.1200	1062500.0000
269.2000	1162500.0000
269.2800	625000.0000
269.3600	287500.0000
269.4400	100000.0000
269.5200	50000.0000
269.6000	12500.0000
269.6800	37500.0000
269.8400	25000.0000
269.9200	50000.0000
270.0000	137500.0000
270.0800	175000.0000
270.1600	400000.0000
270.2400	50000.0000
270.3200	175000.0000
270.4000	25000.0000
270.4800	12500.0000
270.5600	12500.0000
270.6400	25000.0000
270.7200	12500.0000
270.8000	25000.0000
270.8800	175000.0000
270.9600	462500.0000
271.0400	1012500.0000
271.1200	1862500.0000
271.2000	2162500.0000
271.2800	1262500.0000
271.3600	412500.0000
271.4400	100000.0000
271.5200	50000.0000
271.7600	25000.0000
271.8400	62500.0000
271.9200	25000.0000
272.0000	175000.0000
272.0800	262500.0000
272.1600	412500.0000
272.2400	337500.0000
272.3200	187500.0000
272.4000	87500.0000
272.4800	12500.0000
272.5600	12500.0000
272.6400	100000.0000
272.7200	225000.0000
272.8000	125000.0000
272.8800	212500.0000
272.9600	437500.0000
273.0400	775000.0000
273.1200	1812500.0000
273.2000	2250000.0000
273.2800	1250000.0000
273.3600	512500.0000
273.4400	125000.0000
273.5200	100000.0000
273.6000	125000.0000
273.6800	300000.0000
273.7600	487500.0000
273.8400	125000.0000
273.9200	62500.0000
274.0000	212500.0000
274.0800	300000.0000
274.1600	712500.0000
274.2400	850000.0000
274.3200	400000.0000
274.4000	137500.0000
274.4800	37500.0000
274.6400	87500.0000
274.7200	37500.0000
274.8000	62500.0000
274.8800	175000.0000
274.9600	225000.0000
275.0400	475000.0000
275.1200	800000.0000
275.2000	775000.0000
275.2800	412500.0000
275.3600	212500.0000
275.4400	87500.0000
275.5200	50000.0000
275.6000	25000.0000
275.6800	37500.0000
275.7600	37500.0000
275.8400	75000.0000
275.9200	137500.0000
276.0000	112500.0000
276.0800	337500.0000
276.1600	562500.0000
276.2400	575000.0000
276.3200	300000.0000
276.4000	237500.0000
276.4800	187500.0000
276.5600	125000.0000
276.6400	212500.0000
276.7200	100000.0000
276.8000	187500.0000
276.8800	575000.0000
276.9600	1150000.0000
277.0400	3000000.0000
277.1200	3650000.0000
277.2000	3275000.0000
277.2800	2837500.0000
277.3600	2025000.0000
277.4400	837500.0000
277.5200	337500.0000
277.6000	225000.0000
277.6800	87500.0000
277.7600	50000.0000
277.8400	87500.0000
277.9200	212500.0000
278.0000	412500.0000
278.0800	762500.0000
278.1600	987500.0000
278.2400	1025000.0000
278.3200	987500.0000
278.4000	437500.0000
278.4800	350000.0000
278.5600	100000.0000
278.6400	200000.0000
278.7200	62500.0000
278.8000	287500.0000
278.8800	450000.0000
278.9600	1275000.0000
279.0400	1637500.0000
279.1200	2050000.0000
279.2000	2750000.0000
279.2800	2350000.0000
279.3600	1525000.0000
279.4400	862500.0000
279.5200	300000.0000
279.6000	137500.0000
279.6800	50000.0000
279.7600	87500.0000
279.8400	50000.0000
279.9200	112500.0000
280.0000	187500.0000
280.0800	175000.0000
280.1600	337500.0000
280.2400	350000.0000
280.3200	462500.0000
280.4000	262500.0000
280.4800	175000.0000
280.5600	162500.0000
280.6400	25000.0000
280.7200	125000.0000
280.8000	187500.0000
280.8800	275000.0000
280.9600	512500.0000
281.0400	925000.0000
281.1200	1075000.0000
281.2000	1412500.0000
281.2800	1587500.0000
281.3600	1075000.0000
281.4400	962500.0000
281.5200	437500.0000
281.6000	237500.0000
281.6800	150000.0000
281.7600	25000.0000
281.8400	137500.0000
281.9200	175000.0000
282.0000	75000.0000
282.0800	412500.0000
282.1600	575000.0000
282.2400	700000.0000
282.3200	787500.0000
282.4000	812500.0000
282.4800	462500.0000
282.5600	225000.0000
282.6400	162500.0000
[truncated: 5,216 more rows]
