# Supplementary material for: DGet! An open source deuteration calculator for mass spectrometry data
Source: J Cheminform. 2024 Mar 28;16:36. doi: 10.1186/s13321-024-00828-x (PMC10976818; doi:10.1186/s13321-024-00828-x)
Supplement: Supplementary file 2 — Additional file 2: NDF mass spectra. Mass spectra of the NDF compounds used to validate DGet and the program parameters (formula, adduct, cutoff) used. Mass spectra of the cholesterol compounds used in Figure 1 and the webapp tutorial (Additional file 1). [file 13321_2024_828_MOESM2_ESM.zip › NDF-B-034.txt]

493.8300	666.6667
493.9800	666.6667
494.0400	666.6667
494.0700	666.6667
494.7600	2465.7446
494.7900	8333.3340
494.8200	2929.2356
494.8800	1333.3334
494.9100	666.6667
494.9700	2000.0000
495.0000	666.6667
495.0300	666.6667
495.1200	666.6667
495.6000	666.6667
495.8700	666.6667
495.9000	666.6667
495.9600	1333.3334
496.7700	899.5390
496.8600	696.3632
496.8900	666.6667
496.9800	2666.6667
497.8800	666.6667
497.9100	666.6667
497.9400	666.6667
498.0300	666.9468
498.7200	696.3632
498.8400	666.6667
498.9300	696.3632
500.9400	666.6667
501.8100	1333.3334
502.6200	1333.3334
502.6500	1333.3334
502.7100	1333.3334
502.7400	3566.2056
502.7700	2666.6667
502.8000	2666.6667
502.8300	4666.6670
502.8600	2666.6667
502.8900	9666.6670
502.9200	3333.3335
502.9500	1333.3334
502.9800	666.6667
503.0100	4000.0000
503.0400	666.6667
503.0700	666.6667
503.1000	2000.0000
503.4000	696.3632
503.5500	666.6667
503.6100	6118.7861
503.6400	2696.6433
503.6700	6000.0000
503.7000	12753.1777
503.7300	19566.7656
503.7600	25806.2188
503.7900	27799.0781
503.8200	28812.8516
503.8500	22232.8730
503.8800	25478.3281
503.9100	20473.7266
503.9400	21666.6680
503.9700	20139.5527
504.0000	12029.6973
504.0300	3333.3335
504.0600	4000.0000
504.0900	3333.3335
504.1200	4059.3931
504.1500	666.6667
504.1800	666.6667
504.2100	666.6667
504.2400	666.6667
504.2700	1333.3334
504.3000	666.6667
504.3300	1333.3334
504.3600	1333.3334
504.4500	1333.3334
504.4800	666.6667
504.5100	666.9468
504.5400	3333.3335
504.5700	2232.8723
504.6000	11139.5518
504.6300	28365.2852
504.6600	21799.3594
504.6900	67181.8359
504.7200	53919.2656
504.7500	101138.1875
504.7800	124260.2031
504.8100	79572.5469
504.8400	67616.4844
504.8700	55458.8789
504.9000	76865.8906
504.9300	63964.6563
504.9600	26411.3320
504.9900	24319.3828
505.0200	11169.2480
505.0500	9806.4990
505.0800	3333.6135
505.1100	14566.2061
505.1400	1806.2183
505.1700	1333.6135
505.2000	666.6667
505.2300	2000.0000
505.2900	1333.3334
505.5300	1333.3334
505.5600	2086.5107
505.5900	666.9468
505.6200	5333.3335
505.6500	24000.0020
505.6800	26799.6328
505.7100	32870.6719
505.7400	56055.6797
505.7700	108557.8672
505.8000	124437.1953
505.8300	109811.9375
505.8600	177253.1406
505.8900	131089.5625
505.9200	91055.9531
505.9500	85023.7266
505.9800	65744.6172
506.0100	65388.1133
506.0400	24697.2051
506.0700	20029.6973
506.1000	14232.4141
506.1300	23333.3340
506.1600	4666.9468
506.1900	2666.6667
506.2200	2000.0000
506.2800	3139.5515
506.3100	2666.9468
506.3700	1333.3334
506.4000	1333.3334
506.5200	666.6667
506.5500	7393.5669
506.5800	11000.2813
506.6100	8696.6436
506.6400	28178.6426
506.6700	46231.1758
506.7000	112091.7734
506.7300	165606.8750
506.7600	398127.6250
506.7900	692775.3125
506.8200	1031115.0625
506.8500	1260501.3750
506.8800	1288427.8750
506.9100	1089888.8750
506.9400	852877.3750
506.9700	521318.1250
507.0000	352067.1563
507.0300	262797.9063
507.0600	161911.6250
507.0900	55441.7656
507.1200	53175.7109
507.1500	27133.5332
507.1800	17349.2969
507.2100	9333.6133
507.2400	7392.7266
507.2700	3333.6135
507.3000	6233.4326
507.3300	6000.0000
507.3600	5333.3335
507.3900	7806.4985
507.4200	9806.7783
507.4500	7689.4971
507.4800	7333.6138
507.5100	4666.6670
507.5400	15623.2383
507.5700	2666.6667
507.6000	7566.2061
507.6300	47162.3906
507.6600	37385.4102
507.6900	148594.2969
507.7200	453861.0938
507.7500	1003232.9375
507.7800	2150159.7500
507.8100	3461841.7500
507.8400	4738244.5000
507.8700	5138554.0000
507.9000	4740638.5000
507.9300	3329136.7500
507.9600	2277942.7500
507.9900	1416585.3750
508.0200	917617.9375
508.0500	600353.5000
508.0800	292899.4063
508.1100	200659.7500
508.1400	150665.5313
508.1700	80489.9688
508.2000	46336.4688
508.2300	74241.1328
508.2600	44968.6094
508.2900	39418.6563
508.3200	62019.1172
508.3500	40336.1445
508.3800	23671.8301
508.4100	29812.5723
508.4400	33108.1602
508.4700	15651.8076
508.5000	6000.0000
508.5300	15333.6143
508.5600	19392.7266
508.5900	33595.9023
508.6200	42023.1133
508.6500	77169.8047
508.6800	107426.0781
508.7100	208138.5000
508.7400	583707.5625
508.7700	1139083.6250
508.8000	1969104.1250
508.8300	2622563.0000
508.8600	2874249.2500
508.8900	2684148.5000
508.9200	1856239.7500
508.9500	1269818.0000
508.9800	1046523.8750
509.0100	489045.1875
509.0400	255573.1719
509.0700	179628.5938
509.1000	162720.4688
509.1300	70660.4141
509.1600	47401.4375
509.1900	48086.7930
509.2200	40576.4375
509.2500	42377.2578
509.2800	18321.9629
509.3100	18000.2813
509.3400	10272.2432
509.3700	18322.2422
509.4000	18333.3340
509.4300	16296.7705
509.4600	12263.1289
509.4900	4059.6733
509.5200	2666.9468
509.5500	6666.9468
509.5800	6929.2358
509.6100	10473.1650
509.6400	14815.4297
509.6700	25263.9648
509.7000	82519.7266
509.7300	158194.1250
509.7600	225856.4531
509.7900	525504.8750
509.8200	820287.2500
509.8500	921957.1250
509.8800	944716.3125
509.9100	709181.5625
509.9400	512608.4688
509.9700	322945.4688
510.0000	222810.6250
510.0300	127585.6406
510.0600	72635.8281
510.0900	53929.7969
510.1200	23681.7852
510.1500	26773.7578
510.1800	14666.6670
510.2100	11139.5518
510.2400	7806.2183
510.2700	6039.3706
510.3000	7333.8936
510.3300	5506.3545
510.3600	1806.2183
510.3900	5393.0068
510.4200	20666.6680
510.4500	2000.0000
510.4800	2232.8723
510.5100	4000.0000
510.5400	5799.0781
510.5700	18133.2520
510.6000	26079.3027
510.6300	70945.5469
510.6600	114340.5703
510.6900	202328.5781
510.7200	191893.4688
510.7500	306013.2188
510.7800	240560.4688
510.8100	312340.4688
510.8400	301786.6563
510.8700	243018.0781
510.9000	190735.9844
510.9300	141838.1406
510.9600	100339.0547
510.9900	43738.3203
511.0200	23829.3359
511.0500	24029.9785
511.0800	10000.0000
511.1100	11666.6670
511.1400	8666.6670
511.1700	7333.3335
511.2000	4666.6670
511.2300	2000.0000
511.2600	4232.8726
511.2900	2029.6965
511.3200	1333.3334
511.3500	3333.3335
511.3800	1566.2057
511.4100	1333.3334
511.4400	2000.0000
511.4700	4296.7705
511.5000	4899.5391
511.5300	3566.2058
511.5600	2000.0000
511.5900	23799.0801
511.6200	13333.3340
511.6500	22968.6074
511.6800	42847.3789
511.7100	49454.9336
511.7400	71196.3047
511.7700	70417.9688
511.8000	67786.2891
511.8300	83543.6328
511.8600	41576.5430
511.8900	29411.7949
511.9200	28031.9512
511.9500	28118.7422
511.9800	13566.7666
512.0100	7566.2061
512.0400	15899.5400
512.0700	4000.2803
512.1000	2000.0000
512.1300	2000.0000
512.1600	2666.6667
512.1900	1333.3334
512.2200	1333.3334
512.2800	666.6667
512.4000	1333.3334
512.4300	666.6667
512.4900	2000.0000
512.5200	2696.3633
512.5500	7566.2061
512.5800	23595.9023
512.6100	28091.3438
512.6400	70485.7500
512.6700	168383.8750
512.7000	248274.0781
512.7300	298977.8750
512.7600	295161.7813
512.7900	232736.6250
512.8200	173512.6406
512.8500	64651.0195
512.8800	46424.5703
512.9100	47372.4258
512.9400	36696.3633
512.9700	30666.9492
513.0000	16086.5107
513.0300	8326.7471
513.0600	1363.0298
513.0900	4666.6670
513.1200	2000.0000
513.1500	3333.3335
513.1800	666.6667
513.2100	2279.1030
513.2400	1333.3334
513.2700	666.6667
513.3000	1333.3334
513.3600	666.6667
513.3900	1333.3334
513.4200	666.6667
513.4500	666.6667
513.5700	5333.3335
513.6000	8000.0005
513.6300	22320.8750
513.6600	59262.5703
513.6900	59858.7539
513.7200	93757.8359
513.7500	94007.5156
513.7800	48555.6758
513.8100	83927.8203
513.8400	35685.5547
513.8700	20623.2383
513.9000	22086.7910
513.9300	15319.6006
513.9600	7652.7163
513.9900	5333.8936
514.0200	13666.6670
514.0500	666.6667
514.0800	2696.3633
514.1400	2000.0000
514.2000	666.6667
514.2300	899.5390
514.2600	666.6667
514.3500	1333.3334
514.4100	2000.0000
514.4400	666.6667
514.4700	1333.3334
514.5000	5196.3096
514.5300	3333.3335
514.5600	21000.2813
514.5900	16296.7715
514.6200	74658.7266
514.6500	150500.0469
514.6800	181730.1406
514.7100	286869.6563
514.7400	270103.1250
514.7700	240765.1250
514.8000	178304.4219
514.8300	104807.0547
514.8600	103458.0234
514.8900	62119.3477
514.9200	52954.6016
514.9500	67654.4375
514.9800	41108.7188
515.0100	24566.7676
515.0400	15972.0996
515.0700	7363.5903
515.1000	5799.3584
515.1300	3566.2058
515.1600	6666.6670
515.1900	666.6667
515.2200	2000.0000
515.2500	666.6667
515.2800	2666.6667
515.3100	1566.2057
515.4300	2000.0000
515.4900	666.6667
515.5200	2000.0000
515.5500	4666.6670
515.5800	7333.8940
515.6100	14947.8340
515.6400	24000.0000
515.6700	56065.3984
515.7000	52526.5391
515.7300	88271.9688
515.7600	61551.7266
515.7900	47333.8945
515.8200	79019.1172
515.8500	78964.8906
515.8800	104919.6094
515.9100	88283.7031
515.9400	78555.9609
515.9700	55832.1992
516.0000	45846.1523
516.0300	37566.7656
516.0600	6666.6670
516.0900	22000.2813
516.1200	12333.3340
516.1500	666.6667
516.1800	2296.7705
516.2100	666.6667
516.2400	2319.3831
516.3300	2963.4373
516.4200	666.6667
516.5100	2000.0000
516.5400	666.6667
516.7500	899.5390
516.7800	1333.3334
516.9300	666.6667
517.7100	666.6667
520.2000	1392.7263
522.2700	666.9468
