# Supplementary material for: DGet! An open source deuteration calculator for mass spectrometry data
Source: J Cheminform. 2024 Mar 28;16:36. doi: 10.1186/s13321-024-00828-x (PMC10976818; doi:10.1186/s13321-024-00828-x)
Supplement: Supplementary file 2 — Additional file 2: NDF mass spectra. Mass spectra of the NDF compounds used to validate DGet and the program parameters (formula, adduct, cutoff) used. Mass spectra of the cholesterol compounds used in Figure 1 and the webapp tutorial (Additional file 1). [file 13321_2024_828_MOESM2_ESM.zip › NDF-E-005.txt]

132.4000	12500.0000
134.7200	12500.0000
135.2800	12500.0000
135.3600	12500.0000
135.6800	25000.0000
135.8400	12500.0000
136.3200	12500.0000
136.6400	12500.0000
136.8000	12500.0000
136.9600	50000.0000
137.0400	25000.0000
137.1200	50000.0000
137.2000	12500.0000
137.2800	12500.0000
137.4400	12500.0000
138.0800	25000.0000
138.8800	12500.0000
138.9600	12500.0000
140.0000	25000.0000
140.8800	12500.0000
141.2000	12500.0000
141.9200	12500.0000
146.9600	12500.0000
147.6000	12500.0000
148.0800	25000.0000
148.8000	12500.0000
148.8800	25000.0000
149.9200	12500.0000
150.8800	12500.0000
151.0400	12500.0000
151.6800	12500.0000
152.3200	12500.0000
153.1200	12500.0000
153.9200	12500.0000
154.0000	25000.0000
156.9600	25000.0000
157.4400	12500.0000
157.6800	12500.0000
159.7600	12500.0000
161.0400	12500.0000
162.8800	12500.0000
162.9600	25000.0000
163.0400	62500.0000
163.1200	37500.0000
163.2000	12500.0000
164.8800	12500.0000
165.1200	12500.0000
166.9600	12500.0000
167.6800	25000.0000
168.1600	12500.0000
169.0400	37500.0000
169.1200	12500.0000
169.2000	12500.0000
169.7600	12500.0000
170.1600	12500.0000
174.0000	12500.0000
175.4400	12500.0000
175.8400	12500.0000
176.0000	12500.0000
176.2400	12500.0000
176.3200	12500.0000
176.8800	37500.0000
176.9600	75000.0000
177.0400	362500.0000
177.1200	312500.0000
177.2000	87500.0000
177.2800	12500.0000
177.5200	12500.0000
177.8400	25000.0000
178.0000	37500.0000
178.0800	37500.0000
178.1600	25000.0000
178.4000	12500.0000
178.8800	12500.0000
179.2800	12500.0000
179.9200	12500.0000
180.0000	25000.0000
180.4800	25000.0000
181.0400	25000.0000
181.1200	12500.0000
181.2000	25000.0000
181.7600	12500.0000
182.0000	25000.0000
182.0800	12500.0000
182.1600	25000.0000
182.2400	12500.0000
182.8000	12500.0000
182.9600	25000.0000
183.2800	37500.0000
183.9200	12500.0000
184.0000	62500.0000
184.1600	25000.0000
184.3200	12500.0000
184.7200	12500.0000
184.8800	12500.0000
184.9600	125000.0000
185.0400	75000.0000
185.1200	62500.0000
185.2000	37500.0000
185.9200	25000.0000
186.0000	25000.0000
186.1600	12500.0000
186.7200	12500.0000
186.9600	50000.0000
187.0400	37500.0000
187.2000	12500.0000
187.2800	12500.0000
188.8800	12500.0000
189.0400	12500.0000
190.0800	25000.0000
190.9600	12500.0000
191.0400	25000.0000
191.1200	12500.0000
191.2000	12500.0000
192.2400	25000.0000
192.8800	12500.0000
192.9600	25000.0000
193.0400	25000.0000
194.0800	37500.0000
194.8800	12500.0000
194.9600	25000.0000
195.0400	37500.0000
195.2000	12500.0000
195.9200	12500.0000
196.0000	37500.0000
196.1600	12500.0000
196.8800	12500.0000
196.9600	25000.0000
197.0400	25000.0000
197.1200	12500.0000
197.6000	12500.0000
198.8800	12500.0000
198.9600	12500.0000
200.0800	25000.0000
200.1600	25000.0000
200.8800	12500.0000
201.9200	12500.0000
202.1600	12500.0000
202.9600	12500.0000
203.0400	25000.0000
203.1200	12500.0000
204.9600	12500.0000
205.0400	37500.0000
205.2800	12500.0000
205.9200	12500.0000
206.0800	12500.0000
206.1600	12500.0000
206.8800	37500.0000
206.9600	87500.0000
207.0400	187500.0000
207.1200	150000.0000
207.2000	50000.0000
207.6000	12500.0000
207.9200	25000.0000
208.0000	12500.0000
208.0800	12500.0000
208.1600	25000.0000
208.2400	25000.0000
208.9600	12500.0000
209.0400	25000.0000
209.9200	12500.0000
210.0000	25000.0000
210.0800	25000.0000
210.1600	12500.0000
211.0400	12500.0000
211.7600	12500.0000
211.8400	12500.0000
212.0000	12500.0000
212.0800	12500.0000
212.2400	25000.0000
212.9600	37500.0000
213.1200	62500.0000
213.9200	12500.0000
214.8800	12500.0000
215.0400	12500.0000
215.2000	12500.0000
216.1600	12500.0000
216.2400	12500.0000
216.9600	25000.0000
217.1200	12500.0000
218.9600	12500.0000
220.0000	12500.0000
220.1600	12500.0000
220.4800	12500.0000
220.6400	12500.0000
220.9600	12500.0000
222.0000	12500.0000
223.2000	25000.0000
223.8400	12500.0000
224.0000	12500.0000
224.9600	12500.0000
225.3600	12500.0000
227.0400	12500.0000
227.1200	25000.0000
228.0800	12500.0000
228.1600	12500.0000
228.2400	25000.0000
229.1200	12500.0000
229.2800	12500.0000
230.1600	12500.0000
230.9600	25000.0000
231.0400	12500.0000
231.1200	12500.0000
231.2000	12500.0000
231.2800	12500.0000
232.2400	12500.0000
233.0400	12500.0000
234.0800	25000.0000
235.1200	12500.0000
236.0000	37500.0000
236.0800	12500.0000
236.1600	12500.0000
236.9600	12500.0000
237.0400	25000.0000
237.2800	12500.0000
237.8400	12500.0000
237.9200	12500.0000
238.0000	50000.0000
238.3200	12500.0000
238.5600	12500.0000
239.0400	25000.0000
239.1200	12500.0000
239.2000	62500.0000
239.2800	12500.0000
239.4400	12500.0000
239.9200	37500.0000
240.0000	50000.0000
240.0800	150000.0000
240.1600	62500.0000
240.2400	12500.0000
240.3200	25000.0000
240.8800	12500.0000
240.9600	12500.0000
241.0400	62500.0000
241.1200	50000.0000
241.3600	12500.0000
242.0000	12500.0000
242.0800	37500.0000
242.1600	112500.0000
242.2400	75000.0000
242.3200	62500.0000
242.9600	25000.0000
243.0400	37500.0000
243.1200	25000.0000
243.2000	12500.0000
243.2800	62500.0000
244.2400	12500.0000
244.4000	25000.0000
244.8000	12500.0000
245.1200	25000.0000
245.2000	25000.0000
245.2800	12500.0000
245.9200	12500.0000
246.2400	12500.0000
247.0400	12500.0000
247.1200	12500.0000
247.2000	37500.0000
247.4400	12500.0000
247.8400	12500.0000
248.2400	12500.0000
248.9600	37500.0000
249.0400	25000.0000
249.1200	87500.0000
249.2000	37500.0000
249.2800	12500.0000
249.3600	12500.0000
250.0000	12500.0000
250.0800	12500.0000
251.0400	12500.0000
251.1200	12500.0000
251.2000	12500.0000
252.0000	12500.0000
253.0400	50000.0000
253.1200	87500.0000
253.2000	25000.0000
253.2800	12500.0000
253.8400	12500.0000
253.9200	37500.0000
254.0800	37500.0000
254.1600	37500.0000
254.3200	25000.0000
254.8000	25000.0000
254.9600	37500.0000
255.0400	12500.0000
255.1200	25000.0000
255.7600	25000.0000
255.8400	25000.0000
255.9200	62500.0000
256.0000	75000.0000
256.0800	12500.0000
256.1600	87500.0000
256.9600	12500.0000
257.0400	12500.0000
257.1200	25000.0000
257.2000	37500.0000
257.2800	25000.0000
258.1600	12500.0000
258.2400	25000.0000
258.3200	12500.0000
258.8000	12500.0000
259.0400	12500.0000
259.1200	12500.0000
259.4400	12500.0000
259.8400	12500.0000
260.0800	12500.0000
260.1600	12500.0000
260.8000	12500.0000
261.2800	25000.0000
262.1600	12500.0000
262.2400	12500.0000
262.9600	12500.0000
263.2800	12500.0000
264.0000	12500.0000
264.0800	25000.0000
265.8400	12500.0000
266.0000	12500.0000
266.1600	12500.0000
266.8800	12500.0000
267.0400	12500.0000
267.4400	12500.0000
267.5200	12500.0000
268.9600	12500.0000
269.0400	12500.0000
269.2000	12500.0000
270.0800	25000.0000
270.1600	362500.0000
270.2400	575000.0000
270.3200	400000.0000
270.4000	162500.0000
270.4800	62500.0000
270.5600	37500.0000
270.8800	12500.0000
271.1200	50000.0000
271.2000	87500.0000
271.2800	100000.0000
271.3600	50000.0000
271.4400	50000.0000
271.5200	12500.0000
271.7600	12500.0000
272.0000	12500.0000
272.0800	50000.0000
272.1600	75000.0000
272.2400	75000.0000
272.3200	50000.0000
272.9600	12500.0000
273.0400	37500.0000
273.1200	25000.0000
273.2000	62500.0000
273.2800	25000.0000
273.3600	12500.0000
274.0000	25000.0000
274.0800	12500.0000
274.2400	12500.0000
274.8800	12500.0000
275.2000	12500.0000
275.3600	12500.0000
275.8400	37500.0000
276.0000	25000.0000
276.1600	12500.0000
276.8800	12500.0000
276.9600	25000.0000
277.1200	12500.0000
277.8400	12500.0000
278.1600	12500.0000
278.3200	12500.0000
278.5600	12500.0000
278.9600	37500.0000
279.0400	12500.0000
279.6000	12500.0000
280.8800	12500.0000
281.1200	12500.0000
281.9200	12500.0000
282.0800	12500.0000
282.2400	12500.0000
282.6400	12500.0000
282.8800	50000.0000
282.9600	62500.0000
283.0400	125000.0000
283.1200	150000.0000
283.2000	87500.0000
283.2800	12500.0000
283.5200	12500.0000
283.6800	12500.0000
283.9200	12500.0000
284.0000	50000.0000
284.0800	37500.0000
284.1600	87500.0000
284.2400	212500.0000
284.3200	112500.0000
284.4000	62500.0000
284.4800	12500.0000
284.6400	12500.0000
284.7200	12500.0000
284.8800	12500.0000
285.0400	12500.0000
285.2000	50000.0000
285.2800	37500.0000
285.3600	62500.0000
286.0800	37500.0000
286.1600	25000.0000
286.2400	25000.0000
286.3200	12500.0000
286.5600	12500.0000
286.9600	12500.0000
287.0400	25000.0000
287.1200	12500.0000
287.2800	12500.0000
287.3600	12500.0000
287.6800	12500.0000
288.0800	12500.0000
288.4800	12500.0000
288.6400	12500.0000
288.8000	12500.0000
288.8800	12500.0000
288.9600	37500.0000
289.0400	25000.0000
289.1200	25000.0000
289.9200	25000.0000
290.0000	12500.0000
290.0800	12500.0000
290.8000	12500.0000
291.0400	12500.0000
292.8000	25000.0000
292.8800	12500.0000
293.1200	37500.0000
293.3600	12500.0000
293.8400	12500.0000
293.9200	12500.0000
294.0000	12500.0000
294.0800	25000.0000
294.1600	37500.0000
294.2400	12500.0000
294.8800	12500.0000
295.0400	12500.0000
295.2000	25000.0000
295.2800	12500.0000
296.0000	12500.0000
296.8000	50000.0000
296.8800	25000.0000
296.9600	100000.0000
297.0400	62500.0000
297.1200	37500.0000
297.2800	25000.0000
297.8400	12500.0000
297.9200	37500.0000
298.0000	50000.0000
298.1600	12500.0000
298.8800	37500.0000
298.9600	12500.0000
299.0400	37500.0000
299.1200	87500.0000
299.2000	12500.0000
300.0000	12500.0000
300.0800	12500.0000
300.1600	100000.0000
300.2400	100000.0000
300.3200	25000.0000
300.4000	25000.0000
300.4800	50000.0000
300.8000	12500.0000
300.8800	37500.0000
300.9600	87500.0000
301.0400	62500.0000
301.1200	75000.0000
301.2000	75000.0000
301.3600	12500.0000
301.8400	12500.0000
301.9200	12500.0000
302.0000	25000.0000
302.0800	37500.0000
302.1600	12500.0000
302.2400	12500.0000
302.7200	12500.0000
303.0400	12500.0000
303.1200	12500.0000
303.7600	12500.0000
303.9200	12500.0000
304.0000	37500.0000
304.0800	112500.0000
304.1600	275000.0000
304.2400	287500.0000
304.3200	287500.0000
304.4000	112500.0000
304.4800	25000.0000
304.5600	12500.0000
304.8000	12500.0000
304.8800	50000.0000
304.9600	12500.0000
305.0400	25000.0000
305.1200	25000.0000
305.2000	75000.0000
305.2800	37500.0000
305.3600	50000.0000
305.4400	12500.0000
305.9200	12500.0000
306.1600	12500.0000
306.2400	62500.0000
306.3200	12500.0000
306.5600	12500.0000
306.7200	37500.0000
306.8000	50000.0000
306.8800	100000.0000
306.9600	112500.0000
307.0400	300000.0000
307.1200	262500.0000
307.2000	125000.0000
307.2800	25000.0000
307.3600	50000.0000
307.6000	12500.0000
307.6800	12500.0000
307.8400	12500.0000
307.9200	25000.0000
308.0000	37500.0000
308.0800	50000.0000
308.1600	62500.0000
308.2400	25000.0000
308.3200	37500.0000
308.4000	12500.0000
308.4800	12500.0000
308.8000	12500.0000
308.8800	12500.0000
308.9600	100000.0000
309.0400	75000.0000
309.1200	87500.0000
309.2000	112500.0000
309.2800	62500.0000
309.3600	37500.0000
309.5200	12500.0000
309.8400	25000.0000
309.9200	12500.0000
310.0000	12500.0000
310.0800	12500.0000
310.1600	62500.0000
310.2400	12500.0000
310.4000	12500.0000
310.5600	12500.0000
310.8000	12500.0000
310.9600	12500.0000
311.1200	12500.0000
311.2000	12500.0000
311.2800	37500.0000
311.3600	25000.0000
311.6800	12500.0000
311.7600	25000.0000
311.8400	37500.0000
311.9200	112500.0000
312.0000	162500.0000
312.0800	37500.0000
312.1600	150000.0000
312.2400	50000.0000
312.3200	187500.0000
312.4000	37500.0000
312.5600	12500.0000
312.7200	12500.0000
312.8000	12500.0000
312.8800	12500.0000
312.9600	25000.0000
313.0400	25000.0000
313.1200	37500.0000
313.2000	75000.0000
313.2800	50000.0000
313.3600	25000.0000
313.6000	12500.0000
313.8400	12500.0000
313.9200	12500.0000
314.0000	37500.0000
314.0800	25000.0000
314.1600	12500.0000
314.2400	12500.0000
314.4800	12500.0000
314.9600	25000.0000
315.0400	50000.0000
315.1200	37500.0000
315.2000	50000.0000
315.3600	37500.0000
316.0800	12500.0000
316.2400	12500.0000
316.6400	12500.0000
316.9600	12500.0000
317.1200	12500.0000
317.2000	25000.0000
317.2800	12500.0000
317.9200	12500.0000
318.1600	37500.0000
318.7200	12500.0000
318.8800	12500.0000
319.0400	12500.0000
319.2800	12500.0000
319.6800	12500.0000
319.7600	12500.0000
320.0000	12500.0000
320.1600	25000.0000
320.2400	12500.0000
320.9600	12500.0000
321.0400	12500.0000
321.1200	12500.0000
321.2000	12500.0000
321.2800	25000.0000
321.4400	12500.0000
321.8400	12500.0000
321.9200	12500.0000
322.0000	12500.0000
322.0800	25000.0000
322.2400	12500.0000
322.3200	12500.0000
322.4000	25000.0000
322.9600	25000.0000
323.0400	25000.0000
323.2000	37500.0000
323.2800	50000.0000
323.8400	12500.0000
324.0800	12500.0000
324.1600	12500.0000
324.3200	12500.0000
324.8800	25000.0000
324.9600	37500.0000
325.1200	62500.0000
325.2800	75000.0000
325.3600	25000.0000
325.4400	25000.0000
325.7600	12500.0000
326.0000	12500.0000
326.0800	12500.0000
326.2400	12500.0000
326.3200	12500.0000
326.4000	12500.0000
326.9600	25000.0000
327.2000	50000.0000
327.2800	25000.0000
327.4400	12500.0000
328.0800	37500.0000
328.2400	12500.0000
328.3200	37500.0000
328.8000	12500.0000
328.8800	37500.0000
328.9600	12500.0000
329.0400	87500.0000
329.1200	137500.0000
329.2000	175000.0000
329.2800	112500.0000
329.3600	37500.0000
329.4400	12500.0000
329.6800	12500.0000
329.9200	25000.0000
330.0800	50000.0000
330.1600	25000.0000
330.4000	12500.0000
330.9600	12500.0000
331.0400	37500.0000
331.1200	37500.0000
331.2000	75000.0000
331.2800	37500.0000
331.3600	25000.0000
331.5200	12500.0000
331.6800	12500.0000
332.0000	12500.0000
332.0800	75000.0000
332.1600	112500.0000
332.2400	375000.0000
332.3200	212500.0000
332.4000	137500.0000
332.4800	75000.0000
332.5600	25000.0000
332.6400	25000.0000
332.7200	25000.0000
332.8000	12500.0000
332.9600	12500.0000
333.0400	25000.0000
333.1200	25000.0000
333.2000	62500.0000
333.2800	75000.0000
333.3600	25000.0000
333.4400	25000.0000
333.5200	12500.0000
333.6000	12500.0000
333.8400	25000.0000
333.9200	12500.0000
334.0800	50000.0000
334.1600	12500.0000
334.3200	25000.0000
334.8000	12500.0000
334.8800	12500.0000
335.0400	50000.0000
335.1200	37500.0000
335.2000	12500.0000
335.2800	62500.0000
335.3600	12500.0000
335.8400	12500.0000
335.9200	25000.0000
336.0000	62500.0000
336.1600	75000.0000
336.3200	25000.0000
336.4000	37500.0000
336.9600	25000.0000
337.0400	25000.0000
337.1200	25000.0000
337.2000	25000.0000
337.2800	112500.0000
337.3600	50000.0000
337.5200	37500.0000
337.7600	12500.0000
337.9200	25000.0000
338.0000	12500.0000
338.0800	12500.0000
338.2400	112500.0000
338.3200	62500.0000
338.4000	25000.0000
338.4800	25000.0000
338.5600	12500.0000
338.6400	25000.0000
338.8000	12500.0000
339.0400	25000.0000
339.1200	12500.0000
339.2000	25000.0000
339.2800	37500.0000
339.3600	12500.0000
339.4400	37500.0000
339.5200	37500.0000
339.6800	12500.0000
340.0800	12500.0000
340.1600	12500.0000
340.2400	50000.0000
340.3200	50000.0000
340.4000	37500.0000
340.4800	12500.0000
340.8800	12500.0000
341.1200	12500.0000
341.2000	12500.0000
341.2800	50000.0000
341.3600	87500.0000
341.4400	12500.0000
341.6000	25000.0000
341.9200	25000.0000
342.0800	25000.0000
342.1600	12500.0000
342.3200	62500.0000
342.4000	50000.0000
342.4800	25000.0000
342.6400	12500.0000
342.9600	25000.0000
343.0400	12500.0000
343.1200	25000.0000
343.2000	37500.0000
343.2800	25000.0000
343.3600	12500.0000
343.4400	12500.0000
343.5200	12500.0000
344.0800	50000.0000
344.1600	12500.0000
345.0400	25000.0000
345.1200	12500.0000
345.3600	12500.0000
346.7200	12500.0000
346.9600	12500.0000
348.0000	12500.0000
348.3200	12500.0000
348.9600	25000.0000
349.0400	37500.0000
349.2800	50000.0000
349.3600	12500.0000
349.4400	12500.0000
349.6000	12500.0000
350.2400	12500.0000
350.3200	50000.0000
350.4000	25000.0000
350.4800	62500.0000
350.5600	25000.0000
350.6400	37500.0000
350.7200	12500.0000
351.1200	12500.0000
351.2000	25000.0000
351.2800	50000.0000
351.3600	87500.0000
351.4400	112500.0000
351.5200	62500.0000
351.6800	25000.0000
351.9200	25000.0000
352.0800	25000.0000
352.1600	12500.0000
352.2400	37500.0000
352.3200	212500.0000
352.4000	337500.0000
352.4800	75000.0000
352.5600	37500.0000
352.6400	37500.0000
352.7200	12500.0000
353.0400	12500.0000
353.1200	50000.0000
353.2000	50000.0000
353.2800	275000.0000
353.3600	387500.0000
353.4400	287500.0000
353.5200	187500.0000
353.6000	100000.0000
353.6800	12500.0000
354.0800	37500.0000
354.1600	25000.0000
354.2400	100000.0000
354.3200	162500.0000
354.4000	300000.0000
354.4800	200000.0000
354.5600	125000.0000
354.6400	62500.0000
354.7200	37500.0000
354.8000	12500.0000
354.8800	12500.0000
355.0400	37500.0000
355.1200	12500.0000
355.2000	37500.0000
355.2800	50000.0000
355.3600	100000.0000
355.4400	100000.0000
355.5200	75000.0000
355.6000	50000.0000
355.8400	25000.0000
355.9200	12500.0000
356.0000	12500.0000
356.0800	25000.0000
356.1600	25000.0000
356.2400	37500.0000
356.3200	25000.0000
356.4000	37500.0000
357.0400	25000.0000
357.1200	87500.0000
357.2000	62500.0000
357.2800	50000.0000
357.3600	12500.0000
357.5200	12500.0000
357.6000	25000.0000
357.9200	12500.0000
358.1600	50000.0000
358.2400	12500.0000
358.8000	12500.0000
358.9600	37500.0000
359.0400	37500.0000
359.1200	175000.0000
359.2000	150000.0000
359.2800	50000.0000
359.3600	50000.0000
359.9200	12500.0000
360.0000	25000.0000
360.0800	12500.0000
360.1600	75000.0000
360.2400	112500.0000
360.3200	87500.0000
360.4000	112500.0000
360.4800	12500.0000
360.5600	50000.0000
360.6400	12500.0000
360.7200	12500.0000
361.0400	12500.0000
361.2000	12500.0000
361.2800	12500.0000
361.3600	25000.0000
361.4400	37500.0000
361.5200	12500.0000
361.8400	25000.0000
362.0800	12500.0000
362.1600	50000.0000
363.1200	12500.0000
363.2000	25000.0000
363.2800	12500.0000
363.4400	12500.0000
363.8400	25000.0000
364.0000	12500.0000
364.0800	12500.0000
364.9600	12500.0000
365.1200	12500.0000
365.2000	37500.0000
365.2800	25000.0000
365.3600	12500.0000
365.4400	25000.0000
365.5200	12500.0000
365.7600	12500.0000
365.8400	12500.0000
366.0000	12500.0000
366.0800	25000.0000
366.1600	12500.0000
366.2400	12500.0000
366.3200	37500.0000
366.4000	50000.0000
366.4800	12500.0000
366.8800	25000.0000
366.9600	12500.0000
367.0400	75000.0000
367.1200	50000.0000
367.2000	112500.0000
367.2800	150000.0000
367.3600	75000.0000
367.4400	25000.0000
367.8400	12500.0000
368.0800	12500.0000
368.1600	37500.0000
368.2400	62500.0000
368.3200	112500.0000
368.4000	112500.0000
368.4800	25000.0000
368.7200	12500.0000
369.0400	12500.0000
369.1200	62500.0000
369.2000	125000.0000
369.2800	50000.0000
369.3600	12500.0000
369.4400	50000.0000
369.5200	12500.0000
369.6000	25000.0000
370.1600	37500.0000
370.2400	12500.0000
370.3200	25000.0000
370.4000	50000.0000
370.5600	25000.0000
370.9600	12500.0000
371.0400	25000.0000
371.1200	37500.0000
371.2000	62500.0000
371.2800	112500.0000
371.3600	25000.0000
372.0000	12500.0000
372.0800	12500.0000
372.1600	37500.0000
372.2400	12500.0000
372.3200	12500.0000
372.9600	12500.0000
373.0400	50000.0000
373.1200	112500.0000
373.2000	137500.0000
373.2800	100000.0000
373.3600	37500.0000
373.4400	12500.0000
373.5200	50000.0000
373.6000	25000.0000
373.9200	12500.0000
374.1600	50000.0000
374.2400	25000.0000
374.3200	12500.0000
374.4000	12500.0000
374.9600	25000.0000
375.1200	25000.0000
375.2800	12500.0000
375.9200	12500.0000
376.0800	12500.0000
376.2400	12500.0000
376.3200	37500.0000
376.4000	12500.0000
376.5600	25000.0000
376.9600	12500.0000
377.1200	62500.0000
377.2000	25000.0000
377.2800	12500.0000
377.3600	12500.0000
377.4400	12500.0000
377.5200	25000.0000
377.9200	12500.0000
378.1600	25000.0000
378.4000	12500.0000
378.5600	12500.0000
378.9600	12500.0000
379.1200	12500.0000
379.2000	37500.0000
379.2800	25000.0000
379.3600	12500.0000
379.5200	12500.0000
379.6800	25000.0000
380.5600	12500.0000
380.9600	12500.0000
381.1200	25000.0000
381.2000	12500.0000
381.2800	37500.0000
381.4400	12500.0000
382.0000	12500.0000
382.0800	12500.0000
382.3200	12500.0000
382.4000	25000.0000
382.5600	12500.0000
383.0400	12500.0000
383.2000	75000.0000
383.2800	12500.0000
383.5200	12500.0000
383.6000	12500.0000
384.0000	12500.0000
384.1600	25000.0000
384.2400	12500.0000
384.4800	12500.0000
384.6400	25000.0000
384.7200	25000.0000
384.9600	12500.0000
385.0400	37500.0000
385.1200	50000.0000
385.2000	100000.0000
385.2800	125000.0000
385.3600	25000.0000
385.4400	25000.0000
385.6000	12500.0000
386.0000	12500.0000
386.1600	12500.0000
386.2400	12500.0000
386.3200	25000.0000
386.4000	12500.0000
386.4800	12500.0000
386.8800	37500.0000
386.9600	37500.0000
387.0400	162500.0000
387.1200	275000.0000
387.2000	375000.0000
387.2800	275000.0000
387.3600	137500.0000
387.4400	37500.0000
387.5200	12500.0000
387.6000	12500.0000
387.7600	12500.0000
388.0000	37500.0000
388.0800	12500.0000
388.1600	25000.0000
388.2400	225000.0000
388.3200	50000.0000
388.4000	50000.0000
388.4800	87500.0000
388.5600	25000.0000
388.6400	25000.0000
388.7200	12500.0000
388.8800	12500.0000
388.9600	12500.0000
389.0400	75000.0000
389.1200	337500.0000
389.2000	387500.0000
389.2800	312500.0000
389.3600	375000.0000
389.4400	112500.0000
389.5200	62500.0000
389.6000	12500.0000
389.6800	12500.0000
389.8400	12500.0000
389.9200	12500.0000
390.0000	50000.0000
390.0800	12500.0000
390.1600	112500.0000
390.2400	150000.0000
390.3200	62500.0000
390.4000	87500.0000
390.4800	25000.0000
390.5600	12500.0000
390.9600	12500.0000
391.0400	37500.0000
391.1200	37500.0000
391.2000	12500.0000
391.2800	50000.0000
391.3600	37500.0000
391.4400	62500.0000
391.5200	25000.0000
392.0800	25000.0000
392.1600	12500.0000
392.2400	62500.0000
392.3200	75000.0000
392.5600	12500.0000
392.6400	12500.0000
392.8000	12500.0000
392.9600	25000.0000
393.0400	37500.0000
393.1200	25000.0000
393.2000	12500.0000
393.2800	62500.0000
393.3600	62500.0000
393.4400	12500.0000
394.0000	25000.0000
394.2400	12500.0000
394.3200	12500.0000
394.5600	12500.0000
394.8000	12500.0000
394.9600	25000.0000
395.0400	25000.0000
395.1200	12500.0000
395.2800	25000.0000
395.3600	25000.0000
395.4400	12500.0000
395.7600	37500.0000
396.0000	12500.0000
396.0800	12500.0000
396.1600	37500.0000
396.3200	12500.0000
396.4000	12500.0000
396.5600	12500.0000
397.0400	25000.0000
397.1200	12500.0000
397.2800	37500.0000
397.6800	12500.0000
398.2400	25000.0000
398.4000	12500.0000
398.4800	37500.0000
398.9600	12500.0000
399.0400	37500.0000
399.2000	50000.0000
399.2800	62500.0000
399.3600	25000.0000
399.4400	75000.0000
399.5200	37500.0000
400.0800	12500.0000
400.1600	12500.0000
400.2400	25000.0000
400.3200	125000.0000
400.4000	75000.0000
400.4800	62500.0000
400.5600	12500.0000
400.6400	12500.0000
400.8800	12500.0000
400.9600	62500.0000
401.0400	62500.0000
401.1200	87500.0000
401.2000	162500.0000
401.2800	125000.0000
401.3600	237500.0000
401.4400	200000.0000
401.5200	162500.0000
401.6000	50000.0000
401.6800	50000.0000
401.7600	37500.0000
402.0800	37500.0000
402.1600	125000.0000
402.2400	187500.0000
402.3200	212500.0000
402.4000	412500.0000
402.4800	337500.0000
402.5600	212500.0000
402.6400	37500.0000
402.7200	25000.0000
403.1200	37500.0000
403.2000	75000.0000
403.2800	162500.0000
403.3600	387500.0000
403.4400	675000.0000
403.5200	300000.0000
403.6000	250000.0000
403.6800	37500.0000
403.7600	25000.0000
403.8400	25000.0000
403.9200	12500.0000
404.0800	12500.0000
404.1600	87500.0000
404.2400	175000.0000
404.3200	275000.0000
404.4000	675000.0000
404.4800	625000.0000
404.5600	350000.0000
404.6400	150000.0000
404.7200	50000.0000
404.8000	25000.0000
405.0400	25000.0000
405.1200	25000.0000
405.2000	87500.0000
405.2800	200000.0000
405.3600	462500.0000
405.4400	762500.0000
405.5200	750000.0000
405.6000	287500.0000
405.6800	112500.0000
405.7600	25000.0000
405.8400	12500.0000
405.9200	25000.0000
406.0000	50000.0000
406.0800	50000.0000
406.1600	12500.0000
406.2400	75000.0000
406.3200	175000.0000
406.4000	475000.0000
406.4800	600000.0000
406.5600	387500.0000
406.6400	150000.0000
406.7200	62500.0000
406.8000	37500.0000
406.8800	12500.0000
406.9600	37500.0000
407.0400	37500.0000
407.1200	50000.0000
407.2000	125000.0000
407.2800	125000.0000
407.3600	150000.0000
407.4400	250000.0000
407.5200	175000.0000
407.6000	50000.0000
407.6800	12500.0000
407.7600	25000.0000
407.8400	12500.0000
408.0800	25000.0000
408.1600	50000.0000
408.2400	25000.0000
408.3200	62500.0000
408.4000	100000.0000
408.4800	87500.0000
408.5600	50000.0000
408.6400	50000.0000
408.8800	12500.0000
409.0400	12500.0000
409.1200	25000.0000
409.2000	25000.0000
409.2800	12500.0000
409.3600	25000.0000
409.4400	75000.0000
409.5200	112500.0000
409.6000	25000.0000
409.6800	12500.0000
409.7600	12500.0000
410.0000	25000.0000
410.0800	12500.0000
410.1600	12500.0000
410.3200	25000.0000
410.4000	12500.0000
410.4800	50000.0000
410.6400	25000.0000
410.8000	12500.0000
410.9600	12500.0000
411.0400	62500.0000
411.1200	12500.0000
411.5200	25000.0000
411.6800	12500.0000
411.9200	12500.0000
412.6400	25000.0000
412.8000	12500.0000
412.8800	37500.0000
412.9600	37500.0000
413.0400	87500.0000
413.1200	225000.0000
413.2000	287500.0000
413.2800	312500.0000
413.3600	137500.0000
413.4400	62500.0000
413.5200	25000.0000
413.6000	12500.0000
414.0800	25000.0000
414.1600	75000.0000
414.2400	25000.0000
414.3200	37500.0000
414.4000	12500.0000
414.8800	12500.0000
414.9600	25000.0000
415.0400	100000.0000
415.1200	87500.0000
415.2000	137500.0000
415.2800	137500.0000
415.3600	50000.0000
415.4400	12500.0000
415.6000	12500.0000
415.6800	12500.0000
416.0000	12500.0000
416.0800	12500.0000
416.1600	25000.0000
416.2400	25000.0000
416.3200	25000.0000
416.4000	50000.0000
416.9600	12500.0000
417.0400	25000.0000
417.1200	175000.0000
417.2000	362500.0000
417.2800	350000.0000
417.3600	162500.0000
417.4400	175000.0000
417.5200	75000.0000
417.6000	12500.0000
418.0800	12500.0000
418.1600	25000.0000
418.2400	100000.0000
418.3200	87500.0000
418.4000	25000.0000
418.4800	12500.0000
418.9600	25000.0000
419.1200	37500.0000
419.2000	37500.0000
419.2800	12500.0000
420.2400	12500.0000
420.8800	12500.0000
420.9600	37500.0000
421.0400	12500.0000
421.2000	12500.0000
421.2800	12500.0000
421.3600	12500.0000
421.4400	25000.0000
422.0000	25000.0000
422.0800	25000.0000
422.2400	12500.0000
422.3200	12500.0000
422.5600	12500.0000
423.0400	12500.0000
423.1200	12500.0000
423.4400	37500.0000
423.6800	25000.0000
423.7600	12500.0000
424.2400	12500.0000
424.3200	25000.0000
424.4000	12500.0000
425.2000	12500.0000
425.2800	12500.0000
425.3600	12500.0000
425.6000	25000.0000
425.8400	12500.0000
426.4800	25000.0000
426.8000	12500.0000
427.2000	25000.0000
427.6800	12500.0000
427.8400	12500.0000
428.2400	25000.0000
428.3200	50000.0000
428.4000	37500.0000
428.4800	12500.0000
428.9600	12500.0000
429.0400	50000.0000
429.1200	112500.0000
429.2000	212500.0000
429.2800	275000.0000
429.3600	187500.0000
429.4400	37500.0000
429.6000	37500.0000
430.0000	25000.0000
430.1600	12500.0000
430.2400	62500.0000
430.4000	75000.0000
430.4800	25000.0000
430.6400	12500.0000
430.7200	12500.0000
430.9600	75000.0000
431.0400	50000.0000
431.1200	262500.0000
431.2000	400000.0000
431.2800	550000.0000
431.3600	275000.0000
431.4400	50000.0000
431.5200	75000.0000
431.6000	25000.0000
431.6800	12500.0000
432.0000	37500.0000
432.0800	50000.0000
432.1600	50000.0000
432.2400	75000.0000
432.3200	125000.0000
432.4000	37500.0000
432.4800	37500.0000
432.5600	12500.0000
432.8800	25000.0000
433.1200	37500.0000
433.2800	62500.0000
433.3600	37500.0000
433.4400	25000.0000
433.5200	12500.0000
433.7600	12500.0000
434.2400	12500.0000
434.4000	25000.0000
434.4800	37500.0000
435.3600	12500.0000
435.5200	12500.0000
435.6800	12500.0000
435.8400	25000.0000
436.4000	25000.0000
437.0400	12500.0000
437.2000	12500.0000
437.2800	25000.0000
437.7600	25000.0000
437.9200	50000.0000
438.0000	25000.0000
438.1600	12500.0000
438.3200	12500.0000
438.6400	12500.0000
438.9600	12500.0000
439.0400	75000.0000
439.1200	37500.0000
439.2800	25000.0000
439.4400	12500.0000
440.0800	25000.0000
440.1600	12500.0000
440.2400	12500.0000
440.4800	25000.0000
440.7200	12500.0000
441.2800	12500.0000
441.3600	37500.0000
441.4400	25000.0000
441.6000	50000.0000
442.2400	12500.0000
442.4800	12500.0000
442.6400	25000.0000
442.9600	25000.0000
443.0400	25000.0000
443.1200	62500.0000
443.2000	200000.0000
443.2800	250000.0000
443.3600	62500.0000
443.4400	37500.0000
443.5200	12500.0000
444.0000	37500.0000
444.0800	50000.0000
444.1600	12500.0000
444.2400	12500.0000
444.3200	12500.0000
444.4000	37500.0000
444.5600	12500.0000
444.9600	25000.0000
445.0400	100000.0000
445.1200	300000.0000
445.2000	450000.0000
445.2800	387500.0000
445.3600	200000.0000
445.4400	100000.0000
445.5200	62500.0000
445.6000	12500.0000
445.6800	25000.0000
445.7600	37500.0000
445.9200	25000.0000
446.0000	12500.0000
446.0800	112500.0000
446.1600	100000.0000
446.2400	337500.0000
446.3200	275000.0000
446.4000	237500.0000
446.4800	200000.0000
446.5600	75000.0000
446.6400	50000.0000
446.7200	12500.0000
446.9600	50000.0000
447.0400	175000.0000
447.1200	325000.0000
447.2000	875000.0000
447.2800	1262500.0000
447.3600	1112500.0000
447.4400	650000.0000
447.5200	262500.0000
447.6000	137500.0000
447.6800	37500.0000
447.9200	25000.0000
448.0000	25000.0000
448.0800	50000.0000
448.1600	162500.0000
448.2400	362500.0000
448.3200	462500.0000
448.4000	137500.0000
448.4800	150000.0000
448.5600	62500.0000
448.6400	12500.0000
448.7200	50000.0000
448.8000	12500.0000
448.8800	12500.0000
448.9600	12500.0000
449.0400	12500.0000
449.1200	25000.0000
449.2000	62500.0000
449.2800	112500.0000
449.3600	62500.0000
449.4400	37500.0000
449.5200	25000.0000
449.6000	75000.0000
449.6800	25000.0000
449.7600	12500.0000
450.1600	12500.0000
450.2400	12500.0000
450.4800	12500.0000
450.5600	12500.0000
451.2000	12500.0000
451.2800	12500.0000
451.3600	12500.0000
451.6000	12500.0000
451.6800	12500.0000
451.8400	12500.0000
453.1200	12500.0000
453.3600	25000.0000
454.1600	12500.0000
454.4800	25000.0000
454.8000	12500.0000
455.0400	37500.0000
455.2000	50000.0000
455.2800	25000.0000
455.5200	25000.0000
455.6000	12500.0000
456.2400	12500.0000
456.3200	12500.0000
456.4000	25000.0000
456.4800	25000.0000
457.2000	50000.0000
457.2800	12500.0000
457.3600	62500.0000
457.4400	50000.0000
457.5200	12500.0000
458.3200	50000.0000
458.4000	12500.0000
458.4800	25000.0000
458.5600	25000.0000
458.6400	12500.0000
458.8000	12500.0000
458.9600	12500.0000
459.0400	50000.0000
459.1200	25000.0000
459.2000	137500.0000
459.2800	150000.0000
459.3600	200000.0000
459.4400	150000.0000
459.5200	12500.0000
459.6000	37500.0000
459.6800	25000.0000
460.0000	12500.0000
460.0800	12500.0000
460.1600	37500.0000
460.2400	75000.0000
460.3200	87500.0000
460.4000	37500.0000
460.4800	62500.0000
460.5600	12500.0000
460.6400	12500.0000
461.0400	37500.0000
461.1200	12500.0000
461.2000	50000.0000
461.2800	25000.0000
461.3600	50000.0000
461.4400	12500.0000
461.5200	37500.0000
461.6000	12500.0000
461.6800	12500.0000
461.7600	12500.0000
461.9200	12500.0000
462.0000	12500.0000
462.0800	50000.0000
462.2400	37500.0000
462.3200	37500.0000
462.4000	12500.0000
462.5600	50000.0000
462.6400	37500.0000
462.7200	50000.0000
462.8000	37500.0000
462.8800	12500.0000
463.1200	25000.0000
463.2000	62500.0000
463.2800	12500.0000
463.3600	37500.0000
463.4400	37500.0000
463.5200	37500.0000
463.6000	62500.0000
463.6800	50000.0000
463.7600	62500.0000
463.8400	37500.0000
463.9200	25000.0000
464.1600	12500.0000
464.3200	12500.0000
464.4000	12500.0000
464.4800	25000.0000
464.5600	100000.0000
464.6400	50000.0000
464.7200	112500.0000
464.8000	62500.0000
464.8800	37500.0000
465.1200	37500.0000
465.2000	12500.0000
465.3600	25000.0000
465.4400	37500.0000
465.5200	37500.0000
465.6000	162500.0000
465.6800	162500.0000
465.7600	100000.0000
465.8400	112500.0000
465.9200	25000.0000
466.0000	12500.0000
466.1600	12500.0000
466.2400	12500.0000
466.4800	50000.0000
466.5600	100000.0000
466.6400	75000.0000
466.7200	162500.0000
466.8800	62500.0000
467.1200	25000.0000
467.2000	25000.0000
467.2800	12500.0000
467.5200	75000.0000
467.6000	100000.0000
467.6800	62500.0000
467.7600	75000.0000
467.8400	12500.0000
467.9200	25000.0000
468.0000	12500.0000
468.1600	25000.0000
468.3200	37500.0000
468.5600	37500.0000
469.0400	12500.0000
469.3600	37500.0000
469.4400	25000.0000
469.6000	12500.0000
469.7600	25000.0000
469.8400	25000.0000
470.1600	25000.0000
470.3200	50000.0000
470.4000	37500.0000
470.7200	50000.0000
470.8000	25000.0000
470.8800	12500.0000
470.9600	12500.0000
471.1200	37500.0000
471.2000	12500.0000
471.2800	50000.0000
471.4400	12500.0000
471.6000	37500.0000
471.6800	25000.0000
472.1600	12500.0000
472.3200	12500.0000
472.4000	25000.0000
472.8000	12500.0000
472.9600	12500.0000
473.0400	50000.0000
473.1200	112500.0000
473.2000	200000.0000
473.2800	162500.0000
473.3600	237500.0000
473.4400	100000.0000
473.5200	62500.0000
473.6000	12500.0000
473.8400	12500.0000
474.0000	25000.0000
474.2400	37500.0000
474.3200	50000.0000
474.4000	62500.0000
474.4800	50000.0000
474.7200	25000.0000
474.8000	12500.0000
474.8800	12500.0000
474.9600	25000.0000
475.0400	37500.0000
475.1200	137500.0000
475.2000	262500.0000
475.2800	537500.0000
475.3600	362500.0000
475.4400	150000.0000
475.5200	137500.0000
475.6000	12500.0000
475.6800	37500.0000
475.7600	12500.0000
475.8400	12500.0000
476.0800	12500.0000
476.1600	75000.0000
476.2400	62500.0000
476.3200	200000.0000
476.4000	162500.0000
476.4800	50000.0000
476.5600	12500.0000
476.6400	12500.0000
476.7200	62500.0000
476.8800	12500.0000
477.1200	25000.0000
477.2000	12500.0000
477.2800	25000.0000
477.3600	12500.0000
477.4400	25000.0000
477.5200	25000.0000
477.6000	37500.0000
477.6800	25000.0000
477.7600	50000.0000
477.8400	12500.0000
478.4000	12500.0000
478.4800	37500.0000
478.5600	25000.0000
478.6400	100000.0000
478.7200	62500.0000
478.8000	50000.0000
478.8800	75000.0000
478.9600	25000.0000
479.0400	25000.0000
479.1200	12500.0000
479.2800	12500.0000
479.3600	12500.0000
479.4400	37500.0000
479.5200	75000.0000
479.6000	162500.0000
479.6800	312500.0000
479.7600	275000.0000
479.8400	237500.0000
479.9200	50000.0000
480.0000	37500.0000
480.0800	12500.0000
480.4000	37500.0000
480.4800	150000.0000
480.5600	375000.0000
480.6400	737500.0000
480.7200	562500.0000
480.8000	350000.0000
480.8800	175000.0000
480.9600	87500.0000
481.0400	75000.0000
481.1200	50000.0000
481.2000	37500.0000
481.2800	37500.0000
481.3600	62500.0000
481.4400	87500.0000
481.5200	212500.0000
481.6000	575000.0000
481.6800	1050000.0000
481.7600	1137500.0000
481.8400	625000.0000
481.9200	162500.0000
482.0000	62500.0000
482.0800	75000.0000
482.1600	50000.0000
482.2400	12500.0000
482.3200	50000.0000
482.4000	100000.0000
482.4800	137500.0000
482.5600	312500.0000
482.6400	587500.0000
482.7200	700000.0000
482.8000	612500.0000
482.8800	300000.0000
482.9600	100000.0000
483.0400	75000.0000
483.1200	37500.0000
483.2000	37500.0000
483.2800	37500.0000
483.3600	50000.0000
483.4400	75000.0000
483.5200	187500.0000
483.6000	275000.0000
483.6800	425000.0000
483.7600	337500.0000
483.8400	162500.0000
483.9200	62500.0000
484.0000	37500.0000
484.3200	12500.0000
484.4800	87500.0000
484.5600	200000.0000
484.6400	162500.0000
484.7200	112500.0000
484.8000	100000.0000
484.8800	25000.0000
485.0400	12500.0000
485.1200	25000.0000
485.2000	37500.0000
485.2800	37500.0000
485.3600	87500.0000
485.4400	125000.0000
485.5200	125000.0000
485.6000	237500.0000
485.6800	62500.0000
485.7600	125000.0000
485.8400	112500.0000
485.9200	50000.0000
486.0800	12500.0000
486.1600	25000.0000
486.2400	25000.0000
486.3200	62500.0000
486.4000	62500.0000
486.4800	112500.0000
486.5600	162500.0000
486.6400	125000.0000
486.7200	75000.0000
486.8000	62500.0000
486.9600	12500.0000
487.0400	75000.0000
487.1200	100000.0000
487.2000	150000.0000
487.2800	250000.0000
487.3600	200000.0000
487.4400	162500.0000
487.5200	137500.0000
487.6000	112500.0000
487.6800	37500.0000
487.8400	12500.0000
487.9200	25000.0000
488.0000	12500.0000
488.0800	162500.0000
488.1600	25000.0000
488.2400	62500.0000
488.3200	100000.0000
488.4000	50000.0000
488.4800	37500.0000
488.5600	87500.0000
488.6400	87500.0000
488.7200	37500.0000
488.8800	12500.0000
488.9600	37500.0000
489.0400	175000.0000
489.1200	300000.0000
489.2000	512500.0000
489.2800	500000.0000
489.3600	550000.0000
489.4400	325000.0000
489.5200	212500.0000
489.6000	75000.0000
489.6800	12500.0000
489.7600	37500.0000
489.8400	12500.0000
489.9200	12500.0000
490.0000	62500.0000
490.0800	37500.0000
490.1600	37500.0000
490.2400	225000.0000
490.3200	200000.0000
490.4000	187500.0000
490.4800	62500.0000
490.5600	25000.0000
490.6400	50000.0000
490.7200	12500.0000
490.8800	12500.0000
491.0400	50000.0000
491.1200	12500.0000
491.2000	62500.0000
491.2800	25000.0000
491.3600	25000.0000
491.4400	62500.0000
491.5200	62500.0000
491.6000	12500.0000
491.6800	37500.0000
491.7600	12500.0000
491.8400	25000.0000
492.2400	50000.0000
492.5600	12500.0000
492.6400	12500.0000
492.7200	12500.0000
493.2000	25000.0000
493.3600	50000.0000
493.5200	50000.0000
493.6000	25000.0000
493.6800	12500.0000
494.3200	12500.0000
494.4000	12500.0000
494.4800	37500.0000
494.5600	37500.0000
494.6400	50000.0000
494.7200	12500.0000
494.8000	12500.0000
495.0400	12500.0000
495.2000	25000.0000
495.4400	12500.0000
495.6000	50000.0000
496.0000	12500.0000
496.6400	12500.0000
496.8000	37500.0000
497.6800	12500.0000
497.7600	25000.0000
497.8400	12500.0000
498.0000	12500.0000
498.1600	12500.0000
498.4000	12500.0000
498.4800	12500.0000
498.5600	12500.0000
498.6400	12500.0000
498.8000	12500.0000
498.8800	12500.0000
499.3600	37500.0000
499.6000	37500.0000
499.6800	37500.0000
499.7600	37500.0000
500.1600	12500.0000
500.5600	12500.0000
500.6400	25000.0000
500.7200	25000.0000
501.0400	37500.0000
501.1200	25000.0000
501.2000	12500.0000
501.2800	62500.0000
501.3600	112500.0000
501.4400	37500.0000
501.5200	12500.0000
501.6000	50000.0000
501.6800	12500.0000
501.7600	100000.0000
501.8400	12500.0000
501.9200	12500.0000
502.3200	50000.0000
502.4000	12500.0000
502.5600	50000.0000
502.6400	37500.0000
502.7200	100000.0000
502.8000	100000.0000
502.8800	12500.0000
503.0400	37500.0000
503.1200	100000.0000
503.2000	112500.0000
503.2800	300000.0000
503.3600	387500.0000
503.4400	112500.0000
503.5200	162500.0000
503.6000	112500.0000
503.6800	100000.0000
503.7600	100000.0000
503.8400	25000.0000
503.9200	12500.0000
504.0000	37500.0000
504.0800	25000.0000
504.1600	50000.0000
504.2400	75000.0000
504.3200	75000.0000
504.4000	87500.0000
504.4800	75000.0000
504.5600	50000.0000
504.6400	25000.0000
504.7200	75000.0000
504.8000	50000.0000
504.8800	25000.0000
504.9600	12500.0000
505.1200	50000.0000
505.2000	100000.0000
505.2800	225000.0000
505.3600	250000.0000
505.4400	237500.0000
505.5200	137500.0000
505.6000	125000.0000
505.6800	25000.0000
505.7600	25000.0000
505.9200	25000.0000
506.1600	25000.0000
506.2400	62500.0000
506.3200	100000.0000
506.4000	75000.0000
506.4800	150000.0000
506.5600	162500.0000
506.6400	112500.0000
506.7200	62500.0000
506.8000	100000.0000
506.8800	12500.0000
507.1200	25000.0000
507.2000	12500.0000
507.2800	62500.0000
507.3600	87500.0000
507.4400	150000.0000
507.5200	250000.0000
507.6000	250000.0000
507.6800	62500.0000
507.7600	125000.0000
507.8400	50000.0000
508.0000	12500.0000
508.1600	12500.0000
508.3200	75000.0000
508.4000	75000.0000
508.4800	112500.0000
508.5600	325000.0000
508.6400	287500.0000
508.7200	150000.0000
508.8000	25000.0000
508.8800	12500.0000
509.2000	25000.0000
509.2800	25000.0000
509.3600	37500.0000
509.4400	100000.0000
509.5200	87500.0000
509.6000	125000.0000
509.6800	25000.0000
509.8400	25000.0000
510.4800	37500.0000
510.5600	12500.0000
510.6400	75000.0000
510.7200	12500.0000
510.8000	12500.0000
510.8800	12500.0000
511.2800	12500.0000
511.3600	12500.0000
511.4400	37500.0000
511.5200	25000.0000
511.6000	25000.0000
511.6800	12500.0000
511.8400	25000.0000
512.0800	12500.0000
512.3200	12500.0000
512.4000	37500.0000
512.4800	12500.0000
512.5600	12500.0000
512.8000	37500.0000
513.3600	12500.0000
513.5200	12500.0000
514.4800	25000.0000
514.6400	12500.0000
514.7200	12500.0000
514.8000	12500.0000
515.2000	37500.0000
515.3600	50000.0000
515.4400	25000.0000
515.6000	12500.0000
516.0000	12500.0000
516.0800	12500.0000
516.2400	12500.0000
516.5600	12500.0000
516.6400	12500.0000
516.8000	12500.0000
516.8800	25000.0000
516.9600	25000.0000
517.2000	37500.0000
517.2800	137500.0000
517.3600	175000.0000
517.4400	125000.0000
517.5200	87500.0000
517.6000	37500.0000
517.6800	62500.0000
517.9200	12500.0000
518.1600	62500.0000
518.2400	100000.0000
518.3200	25000.0000
518.4000	100000.0000
518.4800	75000.0000
518.5600	62500.0000
518.6400	50000.0000
518.7200	37500.0000
518.8000	37500.0000
519.0400	12500.0000
519.1200	12500.0000
519.2000	12500.0000
519.2800	62500.0000
519.3600	100000.0000
519.4400	112500.0000
519.5200	50000.0000
519.6000	100000.0000
519.6800	37500.0000
519.7600	37500.0000
519.8400	37500.0000
520.1600	12500.0000
520.2400	12500.0000
[truncated: 5,884 more rows]
