# Supplementary material for: DGet! An open source deuteration calculator for mass spectrometry data
Source: J Cheminform. 2024 Mar 28;16:36. doi: 10.1186/s13321-024-00828-x (PMC10976818; doi:10.1186/s13321-024-00828-x)
Supplement: Supplementary file 2 — Additional file 2: NDF mass spectra. Mass spectra of the NDF compounds used to validate DGet and the program parameters (formula, adduct, cutoff) used. Mass spectra of the cholesterol compounds used in Figure 1 and the webapp tutorial (Additional file 1). [file 13321_2024_828_MOESM2_ESM.zip › NDF-H-006.txt]

50.0000	250000.0000
50.0800	162500.0000
50.1600	187500.0000
50.2400	237500.0000
50.3200	212500.0000
50.4000	200000.0000
50.4800	87500.0000
50.5600	250000.0000
50.6400	175000.0000
50.7200	150000.0000
50.8000	162500.0000
50.8800	125000.0000
50.9600	125000.0000
51.0400	187500.0000
51.1200	125000.0000
51.2000	100000.0000
51.2800	162500.0000
51.3600	175000.0000
51.4400	125000.0000
51.5200	212500.0000
51.6000	225000.0000
51.6800	150000.0000
51.7600	112500.0000
51.8400	275000.0000
51.9200	175000.0000
52.0000	137500.0000
52.0800	125000.0000
52.1600	150000.0000
52.2400	112500.0000
52.3200	187500.0000
52.4000	125000.0000
52.4800	100000.0000
52.5600	325000.0000
52.6400	187500.0000
52.7200	200000.0000
52.8000	275000.0000
52.8800	112500.0000
52.9600	100000.0000
53.0400	162500.0000
53.1200	125000.0000
53.2000	237500.0000
53.2800	137500.0000
53.3600	150000.0000
53.4400	200000.0000
53.5200	275000.0000
53.6000	337500.0000
53.6800	200000.0000
53.7600	187500.0000
53.8400	225000.0000
53.9200	162500.0000
54.0000	250000.0000
54.0800	250000.0000
54.1600	300000.0000
54.2400	225000.0000
54.3200	250000.0000
54.4000	150000.0000
54.4800	250000.0000
54.5600	200000.0000
54.6400	100000.0000
54.7200	237500.0000
54.8000	187500.0000
54.8800	125000.0000
54.9600	212500.0000
55.0400	175000.0000
55.1200	212500.0000
55.2000	75000.0000
55.2800	225000.0000
55.3600	275000.0000
55.4400	150000.0000
55.5200	150000.0000
55.6000	287500.0000
55.6800	100000.0000
55.7600	250000.0000
55.8400	312500.0000
55.9200	175000.0000
56.0000	200000.0000
56.0800	225000.0000
56.1600	250000.0000
56.2400	250000.0000
56.3200	262500.0000
56.4000	250000.0000
56.4800	250000.0000
56.5600	162500.0000
56.6400	225000.0000
56.7200	175000.0000
56.8000	287500.0000
56.8800	425000.0000
56.9600	250000.0000
57.0400	325000.0000
57.1200	325000.0000
57.2000	200000.0000
57.2800	237500.0000
57.3600	237500.0000
57.4400	312500.0000
57.5200	350000.0000
57.6000	250000.0000
57.6800	175000.0000
57.7600	212500.0000
57.8400	312500.0000
57.9200	250000.0000
58.0000	137500.0000
58.0800	125000.0000
58.1600	100000.0000
58.2400	100000.0000
58.3200	150000.0000
58.4000	112500.0000
58.4800	87500.0000
58.5600	150000.0000
58.6400	75000.0000
58.7200	200000.0000
58.8000	150000.0000
58.8800	150000.0000
58.9600	112500.0000
59.0400	125000.0000
59.1200	137500.0000
59.2000	162500.0000
59.2800	125000.0000
59.3600	125000.0000
59.4400	150000.0000
59.5200	200000.0000
59.6000	212500.0000
59.6800	100000.0000
59.7600	237500.0000
59.8400	162500.0000
59.9200	100000.0000
60.0000	150000.0000
60.0800	187500.0000
60.1600	225000.0000
60.2400	200000.0000
60.3200	162500.0000
60.4000	125000.0000
60.4800	237500.0000
60.5600	237500.0000
60.6400	137500.0000
60.7200	237500.0000
60.8000	300000.0000
60.8800	487500.0000
60.9600	312500.0000
61.0400	350000.0000
61.1200	287500.0000
61.2000	312500.0000
61.2800	250000.0000
61.3600	237500.0000
61.4400	250000.0000
61.5200	162500.0000
61.6000	200000.0000
61.6800	225000.0000
61.7600	212500.0000
61.8400	287500.0000
61.9200	275000.0000
62.0000	337500.0000
62.0800	362500.0000
62.1600	362500.0000
62.2400	587500.0000
62.3200	412500.0000
62.4000	537500.0000
62.4800	362500.0000
62.5600	275000.0000
62.6400	337500.0000
62.7200	437500.0000
62.8000	737500.0000
62.8800	1037500.0000
62.9600	650000.0000
63.0400	437500.0000
63.1200	612500.0000
63.2000	1212500.0000
63.2800	1712500.0000
63.3600	1612500.0000
63.4400	1600000.0000
63.5200	900000.0000
63.6000	912500.0000
63.6800	987500.0000
63.7600	1600000.0000
63.8400	3712500.0000
63.9200	5962500.0000
64.0000	3012500.0000
64.0800	875000.0000
64.1600	262500.0000
64.2400	137500.0000
64.3200	112500.0000
64.4000	75000.0000
64.4800	175000.0000
64.5600	50000.0000
64.6400	37500.0000
64.7200	150000.0000
64.8000	200000.0000
64.8800	237500.0000
64.9600	162500.0000
65.0400	262500.0000
65.1200	162500.0000
65.2000	100000.0000
65.2800	100000.0000
65.3600	112500.0000
65.4400	262500.0000
65.5200	125000.0000
65.6000	100000.0000
65.6800	62500.0000
65.7600	62500.0000
65.8400	112500.0000
65.9200	175000.0000
66.0000	137500.0000
66.0800	112500.0000
66.1600	87500.0000
66.2400	50000.0000
66.3200	137500.0000
66.4000	100000.0000
66.4800	100000.0000
66.5600	37500.0000
66.6400	37500.0000
66.7200	137500.0000
66.8000	25000.0000
66.8800	100000.0000
66.9600	162500.0000
67.0400	112500.0000
67.1200	100000.0000
67.2000	75000.0000
67.2800	37500.0000
67.3600	37500.0000
67.4400	100000.0000
67.5200	75000.0000
67.6000	50000.0000
67.6800	75000.0000
67.7600	100000.0000
67.8400	175000.0000
67.9200	212500.0000
68.0000	125000.0000
68.0800	100000.0000
68.1600	75000.0000
68.2400	137500.0000
68.3200	162500.0000
68.4000	112500.0000
68.4800	137500.0000
68.5600	112500.0000
68.6400	137500.0000
68.7200	12500.0000
68.8000	75000.0000
68.8800	175000.0000
68.9600	112500.0000
69.0400	137500.0000
69.1200	187500.0000
69.2000	162500.0000
69.2800	137500.0000
69.3600	137500.0000
69.4400	87500.0000
69.5200	37500.0000
69.6000	75000.0000
69.6800	125000.0000
69.7600	75000.0000
69.8400	200000.0000
69.9200	225000.0000
70.0000	112500.0000
70.0800	112500.0000
70.1600	37500.0000
70.2400	62500.0000
70.3200	112500.0000
70.4000	100000.0000
70.4800	50000.0000
70.5600	25000.0000
70.6400	50000.0000
70.7200	87500.0000
70.8000	112500.0000
70.8800	137500.0000
70.9600	100000.0000
71.0400	137500.0000
71.1200	125000.0000
71.2000	50000.0000
71.2800	62500.0000
71.3600	87500.0000
71.4400	212500.0000
71.5200	75000.0000
71.6000	25000.0000
71.6800	87500.0000
71.7600	100000.0000
71.8400	112500.0000
71.9200	37500.0000
72.0000	75000.0000
72.0800	25000.0000
72.1600	62500.0000
72.2400	125000.0000
72.3200	25000.0000
72.4000	25000.0000
72.4800	125000.0000
72.5600	75000.0000
72.6400	150000.0000
72.7200	112500.0000
72.8000	87500.0000
72.8800	162500.0000
72.9600	250000.0000
73.0400	25000.0000
73.1200	62500.0000
73.2000	75000.0000
73.2800	37500.0000
73.3600	25000.0000
73.4400	62500.0000
73.5200	62500.0000
73.6000	75000.0000
73.6800	25000.0000
73.7600	100000.0000
73.8400	87500.0000
73.9200	37500.0000
74.0000	137500.0000
74.0800	75000.0000
74.1600	137500.0000
74.2400	37500.0000
74.3200	62500.0000
74.4000	125000.0000
74.4800	25000.0000
74.5600	50000.0000
74.6400	50000.0000
74.7200	62500.0000
74.8000	100000.0000
74.8800	125000.0000
74.9600	62500.0000
75.0400	125000.0000
75.1200	100000.0000
75.2000	25000.0000
75.2800	50000.0000
75.3600	25000.0000
75.4400	112500.0000
75.5200	37500.0000
75.6000	62500.0000
75.6800	37500.0000
75.7600	75000.0000
75.8400	100000.0000
75.9200	87500.0000
76.0000	112500.0000
76.0800	187500.0000
76.1600	75000.0000
76.2400	125000.0000
76.3200	212500.0000
76.4000	237500.0000
76.4800	200000.0000
76.5600	125000.0000
76.6400	75000.0000
76.7200	150000.0000
76.8000	300000.0000
76.8800	425000.0000
76.9600	725000.0000
77.0400	387500.0000
77.1200	237500.0000
77.2000	137500.0000
77.2800	200000.0000
77.3600	175000.0000
77.4400	137500.0000
77.5200	150000.0000
77.6000	87500.0000
77.6800	137500.0000
77.7600	150000.0000
77.8400	275000.0000
77.9200	337500.0000
78.0000	125000.0000
78.0800	225000.0000
78.1600	150000.0000
78.2400	112500.0000
78.3200	150000.0000
78.4000	287500.0000
78.4800	137500.0000
78.5600	75000.0000
78.6400	112500.0000
78.7200	150000.0000
78.8000	112500.0000
78.8800	175000.0000
78.9600	75000.0000
79.0400	237500.0000
79.1200	125000.0000
79.2000	212500.0000
79.2800	237500.0000
79.3600	225000.0000
79.4400	275000.0000
79.5200	200000.0000
79.6000	187500.0000
79.6800	262500.0000
79.7600	262500.0000
79.8400	462500.0000
79.9200	800000.0000
80.0000	1187500.0000
80.0800	662500.0000
80.1600	550000.0000
80.2400	637500.0000
80.3200	612500.0000
80.4000	650000.0000
80.4800	325000.0000
80.5600	250000.0000
80.6400	175000.0000
80.7200	425000.0000
80.8000	900000.0000
80.8800	1625000.0000
80.9600	1462500.0000
81.0400	675000.0000
81.1200	162500.0000
81.2000	137500.0000
81.2800	87500.0000
81.3600	100000.0000
81.4400	87500.0000
81.5200	125000.0000
81.6000	100000.0000
81.6800	37500.0000
81.7600	112500.0000
81.8400	225000.0000
81.9200	300000.0000
82.0000	212500.0000
82.0800	187500.0000
82.1600	137500.0000
82.2400	237500.0000
82.3200	337500.0000
82.4000	287500.0000
82.4800	150000.0000
82.5600	162500.0000
82.6400	162500.0000
82.7200	225000.0000
82.8000	687500.0000
82.8800	1237500.0000
82.9600	1275000.0000
83.0400	537500.0000
83.1200	262500.0000
83.2000	100000.0000
83.2800	150000.0000
83.3600	112500.0000
83.4400	37500.0000
83.5200	37500.0000
83.6000	75000.0000
83.6800	62500.0000
83.7600	62500.0000
83.8400	100000.0000
83.9200	187500.0000
84.0000	200000.0000
84.0800	137500.0000
84.1600	187500.0000
84.2400	25000.0000
84.3200	75000.0000
84.4000	87500.0000
84.4800	62500.0000
84.5600	62500.0000
84.6400	112500.0000
84.7200	137500.0000
84.8000	162500.0000
84.8800	337500.0000
84.9600	262500.0000
85.0400	187500.0000
85.1200	75000.0000
85.2000	25000.0000
85.2800	62500.0000
85.3600	62500.0000
85.4400	25000.0000
85.5200	25000.0000
85.6000	100000.0000
85.6800	50000.0000
85.7600	100000.0000
85.8400	62500.0000
85.9200	75000.0000
86.0000	50000.0000
86.0800	87500.0000
86.1600	50000.0000
86.2400	25000.0000
86.3200	37500.0000
86.4000	62500.0000
86.4800	25000.0000
86.5600	75000.0000
86.8000	25000.0000
86.8800	100000.0000
86.9600	25000.0000
87.0400	62500.0000
87.2000	62500.0000
87.2800	50000.0000
87.3600	100000.0000
87.4400	62500.0000
87.5200	25000.0000
87.6000	75000.0000
87.6800	62500.0000
87.7600	37500.0000
87.8400	100000.0000
87.9200	100000.0000
88.0000	75000.0000
88.0800	87500.0000
88.1600	75000.0000
88.2400	112500.0000
88.3200	37500.0000
88.4000	62500.0000
88.4800	25000.0000
88.5600	125000.0000
88.6400	87500.0000
88.7200	150000.0000
88.8000	50000.0000
88.8800	137500.0000
88.9600	125000.0000
89.0400	100000.0000
89.1200	12500.0000
89.2800	25000.0000
89.3600	87500.0000
89.4400	37500.0000
89.5200	25000.0000
89.6000	50000.0000
89.6800	25000.0000
89.7600	25000.0000
89.8400	112500.0000
89.9200	75000.0000
90.0000	87500.0000
90.0800	62500.0000
90.1600	125000.0000
90.2400	162500.0000
90.3200	162500.0000
90.4000	125000.0000
90.4800	100000.0000
90.5600	87500.0000
90.6400	100000.0000
90.7200	225000.0000
90.8000	587500.0000
90.8800	1075000.0000
90.9600	1025000.0000
91.0400	425000.0000
91.1200	175000.0000
91.2000	112500.0000
91.2800	100000.0000
91.3600	62500.0000
91.4400	37500.0000
91.5200	50000.0000
91.6000	100000.0000
91.6800	100000.0000
91.7600	137500.0000
91.8400	325000.0000
91.9200	237500.0000
92.0000	87500.0000
92.0800	150000.0000
92.1600	137500.0000
92.2400	37500.0000
92.3200	25000.0000
92.4000	137500.0000
92.4800	75000.0000
92.5600	62500.0000
92.6400	112500.0000
92.7200	75000.0000
92.8000	50000.0000
92.8800	162500.0000
92.9600	225000.0000
93.0400	212500.0000
93.1200	125000.0000
93.2000	62500.0000
93.2800	50000.0000
93.3600	87500.0000
93.4400	100000.0000
93.5200	162500.0000
93.6000	50000.0000
93.6800	87500.0000
93.7600	87500.0000
93.8400	87500.0000
93.9200	100000.0000
94.0000	187500.0000
94.0800	137500.0000
94.1600	150000.0000
94.2400	100000.0000
94.3200	62500.0000
94.4000	100000.0000
94.4800	125000.0000
94.5600	62500.0000
94.6400	100000.0000
94.7200	112500.0000
94.8000	75000.0000
94.8800	162500.0000
94.9600	250000.0000
95.0400	187500.0000
95.1200	187500.0000
95.2000	212500.0000
95.2800	125000.0000
95.3600	162500.0000
95.4400	175000.0000
95.5200	150000.0000
95.6000	212500.0000
95.6800	187500.0000
95.7600	325000.0000
95.8400	300000.0000
95.9200	537500.0000
96.0000	425000.0000
96.0800	275000.0000
96.1600	287500.0000
96.2400	287500.0000
96.3200	137500.0000
96.4000	200000.0000
96.4800	212500.0000
96.5600	162500.0000
96.6400	237500.0000
96.7200	262500.0000
96.8000	262500.0000
96.8800	575000.0000
96.9600	612500.0000
97.0400	387500.0000
97.1200	275000.0000
97.2000	275000.0000
97.2800	212500.0000
97.3600	187500.0000
97.4400	187500.0000
97.5200	200000.0000
97.6000	112500.0000
97.6800	200000.0000
97.7600	325000.0000
97.8400	262500.0000
97.9200	225000.0000
98.0000	337500.0000
98.0800	700000.0000
98.1600	575000.0000
98.2400	800000.0000
98.3200	587500.0000
98.4000	537500.0000
98.4800	287500.0000
98.5600	675000.0000
98.6400	512500.0000
98.7200	1062500.0000
98.8000	3037500.0000
98.8800	5850000.0000
98.9600	5875000.0000
99.0400	2887500.0000
99.1200	825000.0000
99.2000	425000.0000
99.2800	262500.0000
99.3600	287500.0000
99.4400	275000.0000
99.5200	350000.0000
99.6000	387500.0000
99.6800	237500.0000
99.7600	212500.0000
99.8400	537500.0000
99.9200	462500.0000
100.0000	637500.0000
100.0800	425000.0000
100.1600	500000.0000
100.2400	287500.0000
100.3200	287500.0000
100.4000	250000.0000
100.4800	362500.0000
100.5600	387500.0000
100.6400	475000.0000
100.7200	437500.0000
100.8000	375000.0000
100.8800	687500.0000
100.9600	850000.0000
101.0400	562500.0000
101.1200	425000.0000
101.2000	375000.0000
101.2800	462500.0000
101.3600	300000.0000
101.4400	287500.0000
101.5200	450000.0000
101.6000	237500.0000
101.6800	337500.0000
101.7600	687500.0000
101.8400	512500.0000
101.9200	562500.0000
102.0000	450000.0000
102.0800	712500.0000
102.1600	737500.0000
102.2400	487500.0000
102.3200	512500.0000
102.4000	700000.0000
102.4800	750000.0000
102.5600	562500.0000
102.6400	612500.0000
102.7200	837500.0000
102.8000	812500.0000
102.8800	1050000.0000
102.9600	1062500.0000
103.0400	925000.0000
103.1200	887500.0000
103.2000	1012500.0000
103.2800	1275000.0000
103.3600	1200000.0000
103.4400	1350000.0000
103.5200	1212500.0000
103.6000	1050000.0000
103.6800	1250000.0000
103.7600	1487500.0000
103.8400	2225000.0000
103.9200	2625000.0000
104.0000	4750000.0000
104.0800	8275000.0000
104.1600	14250000.0000
104.2400	14487500.0000
104.3200	12062500.0000
104.4000	7562500.0000
104.4800	6725000.0000
104.5600	7125000.0000
104.6400	11300000.0000
104.7200	24350000.0000
104.8000	66387500.0000
104.8800	145875008.0000
104.9600	144187504.0000
105.0400	56237500.0000
105.1200	16275000.0000
105.2000	6350000.0000
105.2800	2687500.0000
105.3600	2075000.0000
105.4400	1312500.0000
105.5200	1112500.0000
105.6000	1175000.0000
105.6800	1100000.0000
105.7600	1800000.0000
105.8400	3775000.0000
105.9200	4962500.0000
106.0000	3812500.0000
106.0800	1900000.0000
106.1600	1200000.0000
106.2400	725000.0000
106.3200	700000.0000
106.4000	575000.0000
106.4800	387500.0000
106.5600	612500.0000
106.6400	487500.0000
106.7200	562500.0000
106.8000	750000.0000
106.8800	1450000.0000
106.9600	1750000.0000
107.0400	1037500.0000
107.1200	525000.0000
107.2000	312500.0000
107.2800	337500.0000
107.3600	462500.0000
107.4400	262500.0000
107.5200	212500.0000
107.6000	262500.0000
107.6800	350000.0000
107.7600	337500.0000
107.8400	325000.0000
107.9200	500000.0000
108.0000	475000.0000
108.0800	437500.0000
108.1600	212500.0000
108.2400	287500.0000
108.3200	312500.0000
108.4000	325000.0000
108.4800	375000.0000
108.5600	325000.0000
108.6400	237500.0000
108.7200	300000.0000
108.8000	487500.0000
108.8800	962500.0000
108.9600	1462500.0000
109.0400	1125000.0000
109.1200	550000.0000
109.2000	287500.0000
109.2800	250000.0000
109.3600	112500.0000
109.4400	200000.0000
109.5200	187500.0000
109.6000	112500.0000
109.6800	212500.0000
109.7600	212500.0000
109.8400	375000.0000
109.9200	562500.0000
110.0000	737500.0000
110.0800	462500.0000
110.1600	750000.0000
110.2400	762500.0000
110.3200	575000.0000
110.4000	350000.0000
110.4800	225000.0000
110.5600	337500.0000
110.6400	487500.0000
110.7200	987500.0000
110.8000	1925000.0000
110.8800	5250000.0000
110.9600	9100000.0000
111.0400	6312500.0000
111.1200	2437500.0000
111.2000	662500.0000
111.2800	300000.0000
111.3600	262500.0000
111.4400	262500.0000
111.5200	125000.0000
111.6000	200000.0000
111.6800	175000.0000
111.7600	100000.0000
111.8400	300000.0000
111.9200	712500.0000
112.0000	750000.0000
112.0800	337500.0000
112.1600	225000.0000
112.2400	187500.0000
112.3200	87500.0000
112.4000	100000.0000
112.4800	12500.0000
112.5600	25000.0000
112.6400	100000.0000
112.7200	262500.0000
112.8000	312500.0000
112.8800	975000.0000
112.9600	1987500.0000
113.0400	1050000.0000
113.1200	450000.0000
113.2000	162500.0000
113.2800	75000.0000
113.3600	100000.0000
113.4400	50000.0000
113.5200	37500.0000
113.6000	75000.0000
113.6800	50000.0000
113.7600	100000.0000
113.8400	137500.0000
113.9200	225000.0000
114.0000	275000.0000
114.0800	287500.0000
114.1600	350000.0000
114.2400	250000.0000
114.3200	162500.0000
114.4000	125000.0000
114.4800	62500.0000
114.5600	175000.0000
114.6400	250000.0000
114.7200	337500.0000
114.8000	837500.0000
114.8800	2412500.0000
114.9600	3225000.0000
115.0400	2675000.0000
115.1200	712500.0000
115.2000	237500.0000
115.2800	87500.0000
115.3600	112500.0000
115.4400	112500.0000
115.5200	12500.0000
115.6000	50000.0000
115.6800	62500.0000
115.7600	87500.0000
115.8400	137500.0000
115.9200	400000.0000
116.0000	412500.0000
116.0800	437500.0000
116.1600	75000.0000
116.2400	100000.0000
116.3200	37500.0000
116.4000	25000.0000
116.4800	37500.0000
116.5600	37500.0000
116.6400	75000.0000
116.7200	112500.0000
116.8000	175000.0000
116.8800	587500.0000
116.9600	587500.0000
117.0400	362500.0000
117.1200	25000.0000
117.2000	37500.0000
117.2800	50000.0000
117.3600	25000.0000
117.4400	12500.0000
117.5200	50000.0000
117.6800	25000.0000
117.7600	25000.0000
117.8400	12500.0000
117.9200	100000.0000
118.0000	50000.0000
118.0800	12500.0000
118.1600	25000.0000
118.3200	25000.0000
118.4000	12500.0000
118.4800	25000.0000
118.5600	62500.0000
118.6400	50000.0000
118.7200	87500.0000
118.8000	187500.0000
118.8800	362500.0000
118.9600	387500.0000
119.0400	162500.0000
119.1200	87500.0000
119.2000	62500.0000
119.2800	25000.0000
119.3600	12500.0000
119.4400	25000.0000
119.6000	12500.0000
119.7600	50000.0000
119.8400	37500.0000
119.9200	150000.0000
120.0000	62500.0000
120.0800	125000.0000
120.1600	50000.0000
120.2400	37500.0000
120.3200	25000.0000
120.4000	37500.0000
120.4800	25000.0000
120.5600	37500.0000
120.6400	62500.0000
120.7200	62500.0000
120.8000	262500.0000
120.8800	562500.0000
120.9600	862500.0000
121.0400	462500.0000
121.1200	287500.0000
121.2000	37500.0000
121.2800	62500.0000
121.3600	62500.0000
121.4400	62500.0000
121.5200	50000.0000
121.6000	100000.0000
121.6800	37500.0000
121.7600	62500.0000
121.8400	287500.0000
121.9200	687500.0000
122.0000	625000.0000
122.0800	487500.0000
122.1600	437500.0000
122.2400	287500.0000
122.3200	262500.0000
122.4000	325000.0000
122.4800	162500.0000
122.5600	237500.0000
122.6400	250000.0000
122.7200	512500.0000
122.8000	912500.0000
122.8800	3062500.0000
122.9600	6437500.0000
123.0400	6125000.0000
123.1200	3150000.0000
123.2000	1100000.0000
123.2800	387500.0000
123.3600	162500.0000
123.4400	62500.0000
123.5200	162500.0000
123.6000	75000.0000
123.6800	125000.0000
123.7600	225000.0000
123.8400	237500.0000
123.9200	712500.0000
124.0000	962500.0000
124.0800	700000.0000
124.1600	425000.0000
124.2400	387500.0000
124.3200	200000.0000
124.4000	250000.0000
124.4800	112500.0000
124.5600	212500.0000
124.6400	312500.0000
124.7200	375000.0000
124.8000	1350000.0000
124.8800	4187500.0000
124.9600	6750000.0000
125.0400	5187500.0000
125.1200	1800000.0000
125.2000	675000.0000
125.2800	212500.0000
125.3600	150000.0000
125.4400	100000.0000
125.5200	62500.0000
125.6000	100000.0000
125.6800	175000.0000
125.7600	137500.0000
125.8400	287500.0000
125.9200	925000.0000
126.0000	950000.0000
126.0800	612500.0000
126.1600	462500.0000
126.2400	362500.0000
126.3200	287500.0000
126.4000	200000.0000
126.4800	225000.0000
126.5600	287500.0000
126.6400	250000.0000
126.7200	412500.0000
126.8000	1275000.0000
126.8800	4275000.0000
126.9600	8150000.0000
127.0400	6600000.0000
127.1200	2587500.0000
127.2000	762500.0000
127.2800	575000.0000
127.3600	212500.0000
127.4400	62500.0000
127.5200	87500.0000
127.6000	75000.0000
127.6800	112500.0000
127.7600	100000.0000
127.8400	237500.0000
127.9200	525000.0000
128.0000	725000.0000
128.0800	312500.0000
128.1600	300000.0000
128.2400	300000.0000
128.3200	112500.0000
128.4000	250000.0000
128.4800	100000.0000
128.5600	137500.0000
128.6400	175000.0000
128.7200	250000.0000
128.8000	787500.0000
128.8800	2750000.0000
128.9600	3875000.0000
129.0400	3450000.0000
129.1200	1250000.0000
129.2000	525000.0000
129.2800	137500.0000
129.3600	125000.0000
129.4400	137500.0000
129.5200	162500.0000
129.6000	37500.0000
129.6800	12500.0000
129.7600	25000.0000
129.8400	162500.0000
129.9200	287500.0000
130.0000	412500.0000
130.0800	175000.0000
130.1600	100000.0000
130.2400	87500.0000
130.3200	62500.0000
130.4000	25000.0000
130.4800	125000.0000
130.5600	37500.0000
130.6400	25000.0000
130.7200	25000.0000
130.8000	225000.0000
130.8800	500000.0000
130.9600	500000.0000
131.0400	212500.0000
131.1200	75000.0000
131.2000	25000.0000
131.2800	25000.0000
131.3600	12500.0000
131.4400	37500.0000
131.5200	12500.0000
131.6000	25000.0000
131.6800	37500.0000
131.7600	37500.0000
131.8400	37500.0000
131.9200	112500.0000
132.0000	62500.0000
132.0800	50000.0000
132.1600	62500.0000
132.2400	12500.0000
132.3200	12500.0000
132.4000	37500.0000
132.4800	12500.0000
132.5600	62500.0000
132.6400	25000.0000
132.7200	25000.0000
132.8000	225000.0000
132.8800	475000.0000
132.9600	525000.0000
133.0400	225000.0000
133.1200	112500.0000
133.2000	75000.0000
133.2800	62500.0000
133.3600	12500.0000
133.4400	12500.0000
133.5200	37500.0000
133.6000	37500.0000
133.7600	12500.0000
133.8400	62500.0000
133.9200	87500.0000
134.0000	100000.0000
134.0800	62500.0000
134.1600	50000.0000
134.2400	62500.0000
134.3200	62500.0000
134.4000	25000.0000
134.4800	25000.0000
134.5600	12500.0000
134.6400	62500.0000
134.7200	150000.0000
134.8000	137500.0000
134.8800	525000.0000
134.9600	837500.0000
135.0400	550000.0000
135.1200	300000.0000
135.2000	262500.0000
135.2800	37500.0000
135.3600	75000.0000
135.4400	62500.0000
135.5200	50000.0000
135.6000	50000.0000
135.6800	50000.0000
135.7600	75000.0000
135.8400	200000.0000
135.9200	475000.0000
136.0000	812500.0000
136.0800	450000.0000
136.1600	212500.0000
136.2400	112500.0000
136.3200	125000.0000
136.4000	12500.0000
136.4800	50000.0000
136.5600	37500.0000
136.6400	25000.0000
136.7200	150000.0000
136.8000	262500.0000
136.8800	762500.0000
136.9600	1100000.0000
137.0400	1062500.0000
137.1200	737500.0000
137.2000	325000.0000
137.2800	37500.0000
137.6000	25000.0000
137.6800	37500.0000
137.7600	50000.0000
137.8400	25000.0000
137.9200	137500.0000
138.0000	50000.0000
138.0800	50000.0000
138.1600	25000.0000
138.2400	25000.0000
138.3200	37500.0000
138.4000	25000.0000
138.4800	12500.0000
138.6400	62500.0000
138.7200	75000.0000
138.8000	112500.0000
138.8800	187500.0000
138.9600	687500.0000
139.0400	812500.0000
139.1200	650000.0000
139.2000	262500.0000
139.2800	50000.0000
139.3600	12500.0000
139.4400	62500.0000
139.5200	12500.0000
139.6000	25000.0000
139.6800	25000.0000
139.7600	50000.0000
139.8400	100000.0000
139.9200	212500.0000
140.0000	125000.0000
140.0800	200000.0000
140.1600	162500.0000
140.2400	100000.0000
140.3200	87500.0000
140.4000	125000.0000
140.4800	37500.0000
140.5600	87500.0000
140.6400	112500.0000
140.7200	175000.0000
140.8000	300000.0000
140.8800	762500.0000
140.9600	2087500.0000
141.0400	2125000.0000
141.1200	1637500.0000
141.2000	925000.0000
141.2800	487500.0000
141.3600	100000.0000
141.4400	100000.0000
141.5200	112500.0000
141.6000	37500.0000
141.6800	87500.0000
141.7600	37500.0000
141.8400	125000.0000
141.9200	300000.0000
142.0000	512500.0000
142.0800	537500.0000
142.1600	375000.0000
142.2400	212500.0000
142.3200	100000.0000
142.4000	75000.0000
142.4800	87500.0000
142.5600	125000.0000
142.6400	87500.0000
142.7200	187500.0000
142.8000	187500.0000
142.8800	550000.0000
142.9600	1375000.0000
143.0400	1775000.0000
143.1200	1137500.0000
143.2000	587500.0000
143.2800	300000.0000
143.3600	125000.0000
143.4400	100000.0000
143.5200	137500.0000
143.6000	25000.0000
143.6800	75000.0000
143.7600	150000.0000
143.8400	150000.0000
143.9200	337500.0000
144.0000	375000.0000
144.0800	587500.0000
144.1600	212500.0000
144.2400	150000.0000
144.3200	237500.0000
144.4000	87500.0000
144.4800	100000.0000
144.5600	162500.0000
144.6400	225000.0000
144.7200	562500.0000
144.8000	1750000.0000
144.8800	3575000.0000
144.9600	6050000.0000
145.0400	4937500.0000
145.1200	2587500.0000
145.2000	962500.0000
145.2800	300000.0000
145.3600	175000.0000
145.4400	162500.0000
145.5200	100000.0000
145.6000	125000.0000
145.6800	100000.0000
145.7600	112500.0000
145.8400	150000.0000
145.9200	412500.0000
146.0000	412500.0000
146.0800	450000.0000
146.1600	200000.0000
146.2400	112500.0000
146.3200	175000.0000
146.4000	100000.0000
146.4800	112500.0000
146.5600	112500.0000
146.6400	62500.0000
146.7200	62500.0000
146.8000	200000.0000
146.8800	312500.0000
146.9600	462500.0000
147.0400	612500.0000
147.1200	550000.0000
147.2000	125000.0000
147.2800	162500.0000
147.3600	62500.0000
147.4400	87500.0000
147.5200	75000.0000
147.6000	50000.0000
147.6800	75000.0000
147.7600	87500.0000
147.8400	187500.0000
147.9200	425000.0000
148.0000	675000.0000
148.0800	1237500.0000
148.1600	837500.0000
148.2400	762500.0000
148.3200	125000.0000
148.4000	150000.0000
148.4800	75000.0000
148.5600	62500.0000
148.6400	62500.0000
148.7200	100000.0000
148.8000	125000.0000
148.8800	475000.0000
148.9600	725000.0000
149.0400	987500.0000
149.1200	687500.0000
149.2000	412500.0000
149.2800	250000.0000
149.3600	137500.0000
149.4400	50000.0000
149.5200	50000.0000
149.6000	25000.0000
149.6800	62500.0000
149.7600	112500.0000
149.8400	87500.0000
149.9200	200000.0000
150.0000	425000.0000
150.0800	450000.0000
150.1600	262500.0000
150.2400	237500.0000
150.3200	125000.0000
150.4000	12500.0000
150.4800	75000.0000
150.5600	25000.0000
150.6400	100000.0000
150.7200	50000.0000
150.8000	225000.0000
150.8800	487500.0000
150.9600	1237500.0000
151.0400	1275000.0000
151.1200	1025000.0000
151.2000	587500.0000
151.2800	125000.0000
151.3600	87500.0000
151.4400	50000.0000
151.5200	25000.0000
151.6000	150000.0000
151.7600	50000.0000
151.8400	100000.0000
151.9200	175000.0000
152.0000	200000.0000
152.0800	325000.0000
152.1600	287500.0000
152.2400	200000.0000
152.3200	62500.0000
152.4000	75000.0000
152.4800	87500.0000
152.5600	37500.0000
152.6400	62500.0000
152.7200	175000.0000
152.8000	112500.0000
152.8800	587500.0000
152.9600	975000.0000
153.0400	1725000.0000
153.1200	1150000.0000
153.2000	712500.0000
153.2800	325000.0000
153.3600	125000.0000
153.4400	75000.0000
153.5200	125000.0000
153.6000	112500.0000
153.6800	87500.0000
153.7600	100000.0000
153.8400	150000.0000
153.9200	212500.0000
154.0000	212500.0000
154.0800	412500.0000
154.1600	337500.0000
154.2400	275000.0000
154.3200	125000.0000
154.4000	62500.0000
154.4800	87500.0000
154.5600	137500.0000
154.6400	175000.0000
154.7200	237500.0000
154.8000	437500.0000
154.8800	1187500.0000
154.9600	2600000.0000
155.0400	3537500.0000
155.1200	2925000.0000
155.2000	1662500.0000
155.2800	775000.0000
155.3600	325000.0000
155.4400	162500.0000
155.5200	250000.0000
155.6000	200000.0000
155.6800	237500.0000
155.7600	362500.0000
155.8400	737500.0000
155.9200	1425000.0000
156.0000	2125000.0000
156.0800	2262500.0000
156.1600	1587500.0000
156.2400	862500.0000
156.3200	425000.0000
156.4000	337500.0000
156.4800	425000.0000
156.5600	325000.0000
156.6400	412500.0000
156.7200	675000.0000
156.8000	1462500.0000
156.8800	4075000.0000
156.9600	9750000.0000
157.0400	13475000.0000
157.1200	12125000.0000
157.2000	7000000.0000
157.2800	3087500.0000
157.3600	1100000.0000
157.4400	550000.0000
157.5200	650000.0000
157.6000	550000.0000
157.6800	450000.0000
157.7600	425000.0000
157.8400	312500.0000
157.9200	850000.0000
158.0000	1362500.0000
158.0800	1600000.0000
158.1600	1300000.0000
158.2400	637500.0000
158.3200	512500.0000
158.4000	275000.0000
158.4800	387500.0000
158.5600	162500.0000
158.6400	212500.0000
158.7200	275000.0000
158.8000	637500.0000
158.8800	1112500.0000
158.9600	1762500.0000
159.0400	1925000.0000
159.1200	1275000.0000
159.2000	550000.0000
159.2800	300000.0000
159.3600	287500.0000
159.4400	187500.0000
159.5200	225000.0000
159.6000	162500.0000
159.6800	137500.0000
159.7600	212500.0000
159.8400	175000.0000
159.9200	200000.0000
160.0000	212500.0000
160.0800	300000.0000
160.1600	312500.0000
160.2400	287500.0000
160.3200	237500.0000
160.4000	75000.0000
160.4800	112500.0000
160.5600	175000.0000
160.6400	212500.0000
160.7200	387500.0000
160.8000	612500.0000
160.8800	2000000.0000
160.9600	2950000.0000
161.0400	3712500.0000
161.1200	3037500.0000
161.2000	1450000.0000
161.2800	625000.0000
161.3600	187500.0000
161.4400	187500.0000
161.5200	212500.0000
161.6000	125000.0000
161.6800	150000.0000
161.7600	312500.0000
161.8400	175000.0000
161.9200	475000.0000
162.0000	512500.0000
162.0800	475000.0000
162.1600	362500.0000
162.2400	287500.0000
162.3200	237500.0000
162.4000	162500.0000
162.4800	112500.0000
162.5600	87500.0000
162.6400	125000.0000
162.7200	350000.0000
162.8000	712500.0000
162.8800	1525000.0000
162.9600	2412500.0000
163.0400	2325000.0000
163.1200	1962500.0000
163.2000	900000.0000
163.2800	400000.0000
163.3600	200000.0000
163.4400	125000.0000
163.5200	250000.0000
163.6000	175000.0000
163.6800	100000.0000
163.7600	150000.0000
163.8400	137500.0000
163.9200	187500.0000
164.0000	512500.0000
164.0800	487500.0000
164.1600	375000.0000
164.2400	250000.0000
164.3200	150000.0000
164.4000	187500.0000
164.4800	162500.0000
164.5600	87500.0000
164.6400	150000.0000
164.7200	287500.0000
164.8000	575000.0000
164.8800	1400000.0000
164.9600	2475000.0000
165.0400	3025000.0000
165.1200	2500000.0000
165.2000	1250000.0000
165.2800	750000.0000
165.3600	125000.0000
165.4400	125000.0000
165.5200	225000.0000
165.6000	137500.0000
165.6800	125000.0000
165.7600	137500.0000
165.8400	137500.0000
165.9200	525000.0000
166.0000	987500.0000
166.0800	775000.0000
166.1600	550000.0000
166.2400	475000.0000
166.3200	212500.0000
166.4000	112500.0000
166.4800	162500.0000
166.5600	200000.0000
166.6400	175000.0000
166.7200	337500.0000
166.8000	537500.0000
166.8800	1012500.0000
166.9600	2162500.0000
167.0400	3162500.0000
167.1200	2925000.0000
167.2000	1437500.0000
167.2800	712500.0000
167.3600	225000.0000
167.4400	125000.0000
167.5200	87500.0000
167.6000	137500.0000
167.6800	112500.0000
167.7600	162500.0000
167.8400	312500.0000
167.9200	412500.0000
168.0000	787500.0000
168.0800	612500.0000
168.1600	537500.0000
168.2400	300000.0000
168.3200	162500.0000
168.4000	100000.0000
168.4800	125000.0000
168.5600	150000.0000
168.6400	175000.0000
168.7200	150000.0000
168.8000	612500.0000
168.8800	1887500.0000
168.9600	3350000.0000
169.0400	4037500.0000
169.1200	3562500.0000
169.2000	2025000.0000
169.2800	950000.0000
169.3600	262500.0000
169.4400	237500.0000
169.5200	312500.0000
169.6000	187500.0000
169.6800	162500.0000
169.7600	225000.0000
169.8400	262500.0000
169.9200	362500.0000
170.0000	675000.0000
170.0800	775000.0000
170.1600	662500.0000
170.2400	475000.0000
170.3200	287500.0000
170.4000	237500.0000
170.4800	100000.0000
170.5600	137500.0000
170.6400	175000.0000
170.7200	225000.0000
170.8000	412500.0000
170.8800	1200000.0000
170.9600	2650000.0000
171.0400	3025000.0000
171.1200	2562500.0000
171.2000	1375000.0000
171.2800	762500.0000
171.3600	312500.0000
171.4400	237500.0000
171.5200	200000.0000
171.6000	237500.0000
171.6800	225000.0000
171.7600	125000.0000
171.8400	412500.0000
171.9200	612500.0000
172.0000	675000.0000
172.0800	800000.0000
172.1600	687500.0000
172.2400	337500.0000
172.3200	262500.0000
172.4000	187500.0000
172.4800	262500.0000
172.5600	225000.0000
172.6400	337500.0000
172.7200	887500.0000
172.8000	2562500.0000
172.8800	7025000.0000
172.9600	11950000.0000
173.0400	15400000.0000
173.1200	12912500.0000
173.2000	7600000.0000
173.2800	3100000.0000
173.3600	1075000.0000
173.4400	562500.0000
173.5200	600000.0000
173.6000	612500.0000
173.6800	550000.0000
173.7600	625000.0000
173.8400	975000.0000
173.9200	1050000.0000
174.0000	1462500.0000
174.0800	1262500.0000
174.1600	1037500.0000
174.2400	637500.0000
174.3200	637500.0000
174.4000	400000.0000
174.4800	312500.0000
174.5600	350000.0000
174.6400	250000.0000
174.7200	450000.0000
174.8000	437500.0000
174.8800	612500.0000
174.9600	1037500.0000
175.0400	1612500.0000
175.1200	1287500.0000
175.2000	950000.0000
175.2800	487500.0000
175.3600	225000.0000
175.4400	262500.0000
175.5200	212500.0000
175.6000	200000.0000
175.6800	225000.0000
175.7600	125000.0000
175.8400	287500.0000
175.9200	375000.0000
176.0000	500000.0000
176.0800	437500.0000
176.1600	412500.0000
176.2400	275000.0000
176.3200	175000.0000
176.4000	212500.0000
176.4800	212500.0000
176.5600	137500.0000
176.6400	175000.0000
176.7200	150000.0000
176.8000	337500.0000
176.8800	1125000.0000
176.9600	1900000.0000
177.0400	2637500.0000
177.1200	2462500.0000
177.2000	1687500.0000
177.2800	837500.0000
177.3600	175000.0000
177.4400	175000.0000
177.5200	237500.0000
177.6000	187500.0000
177.6800	175000.0000
177.7600	62500.0000
177.8400	275000.0000
177.9200	475000.0000
178.0000	725000.0000
178.0800	675000.0000
178.1600	475000.0000
178.2400	400000.0000
178.3200	150000.0000
178.4000	125000.0000
178.4800	212500.0000
178.5600	137500.0000
178.6400	237500.0000
178.7200	150000.0000
178.8000	337500.0000
178.8800	962500.0000
178.9600	2262500.0000
179.0400	2600000.0000
179.1200	2450000.0000
179.2000	1512500.0000
179.2800	787500.0000
179.3600	375000.0000
179.4400	362500.0000
179.5200	212500.0000
179.6000	150000.0000
179.6800	137500.0000
179.7600	187500.0000
179.8400	287500.0000
179.9200	575000.0000
180.0000	725000.0000
180.0800	1087500.0000
180.1600	975000.0000
180.2400	525000.0000
180.3200	175000.0000
180.4000	100000.0000
180.4800	75000.0000
180.5600	225000.0000
180.6400	200000.0000
180.7200	450000.0000
180.8000	887500.0000
180.8800	1687500.0000
180.9600	3100000.0000
181.0400	3837500.0000
181.1200	3237500.0000
181.2000	1987500.0000
181.2800	837500.0000
181.3600	337500.0000
181.4400	262500.0000
181.5200	150000.0000
181.6000	237500.0000
181.6800	237500.0000
181.7600	237500.0000
181.8400	325000.0000
181.9200	712500.0000
182.0000	837500.0000
182.0800	912500.0000
182.1600	725000.0000
182.2400	575000.0000
182.3200	275000.0000
182.4000	225000.0000
182.4800	87500.0000
182.5600	175000.0000
182.6400	125000.0000
182.7200	162500.0000
182.8000	387500.0000
182.8800	1387500.0000
182.9600	1837500.0000
183.0400	2700000.0000
183.1200	2425000.0000
183.2000	1750000.0000
183.2800	612500.0000
183.3600	337500.0000
183.4400	175000.0000
183.5200	150000.0000
183.6000	200000.0000
183.6800	187500.0000
183.7600	250000.0000
183.8400	400000.0000
183.9200	562500.0000
184.0000	850000.0000
184.0800	937500.0000
184.1600	750000.0000
184.2400	475000.0000
184.3200	212500.0000
184.4000	150000.0000
184.4800	275000.0000
184.5600	312500.0000
184.6400	500000.0000
184.7200	800000.0000
184.8000	1862500.0000
184.8800	5750000.0000
184.9600	13675000.0000
185.0400	22175000.0000
185.1200	23475000.0000
185.2000	17650000.0000
185.2800	9212500.0000
185.3600	2825000.0000
185.4400	1062500.0000
185.5200	1087500.0000
185.6000	1537500.0000
185.6800	1362500.0000
185.7600	1787500.0000
185.8400	3037500.0000
185.9200	4300000.0000
186.0000	5025000.0000
186.0800	4725000.0000
186.1600	3650000.0000
186.2400	2962500.0000
186.3200	1962500.0000
186.4000	2075000.0000
186.4800	2950000.0000
186.5600	6687500.0000
186.6400	16237500.0000
186.7200	62275000.0000
186.8000	204275008.0000
186.8800	386637504.0000
186.9600	499237504.0000
187.0400	424024992.0000
187.1200	244087504.0000
187.2000	85500000.0000
187.2800	24250000.0000
187.3600	11425000.0000
187.4400	13712500.0000
187.5200	16262500.0000
187.6000	10662500.0000
187.6800	9287500.0000
187.7600	14800000.0000
187.8400	21025000.0000
187.9200	30862500.0000
188.0000	33875000.0000
188.0800	24012500.0000
188.1600	17050000.0000
188.2400	9525000.0000
188.3200	8887500.0000
188.4000	7262500.0000
188.4800	7087500.0000
188.5600	5912500.0000
188.6400	4762500.0000
188.7200	4762500.0000
188.8000	5950000.0000
188.8800	7537500.0000
188.9600	10175000.0000
189.0400	9162500.0000
189.1200	7262500.0000
189.2000	4337500.0000
189.2800	3387500.0000
189.3600	2662500.0000
189.4400	2612500.0000
189.5200	2862500.0000
189.6000	2125000.0000
189.6800	2162500.0000
189.7600	2275000.0000
189.8400	2062500.0000
189.9200	2225000.0000
190.0000	1862500.0000
190.0800	1550000.0000
190.1600	1275000.0000
190.2400	1037500.0000
190.3200	1112500.0000
190.4000	975000.0000
190.4800	1075000.0000
190.5600	1050000.0000
190.6400	1025000.0000
190.7200	1375000.0000
190.8000	2287500.0000
190.8800	6037500.0000
190.9600	11550000.0000
191.0400	16975000.0000
191.1200	17375000.0000
191.2000	11350000.0000
191.2800	4737500.0000
191.3600	2125000.0000
191.4400	725000.0000
191.5200	1025000.0000
191.6000	1087500.0000
191.6800	937500.0000
191.7600	725000.0000
191.8400	1325000.0000
191.9200	1750000.0000
192.0000	2062500.0000
192.0800	2725000.0000
192.1600	2000000.0000
192.2400	1525000.0000
192.3200	987500.0000
192.4000	600000.0000
192.4800	625000.0000
192.5600	562500.0000
192.6400	612500.0000
192.7200	700000.0000
192.8000	1037500.0000
192.8800	1737500.0000
192.9600	3312500.0000
193.0400	4525000.0000
193.1200	4637500.0000
193.2000	2987500.0000
193.2800	1275000.0000
193.3600	637500.0000
193.4400	525000.0000
193.5200	450000.0000
193.6000	362500.0000
193.6800	525000.0000
193.7600	450000.0000
193.8400	600000.0000
193.9200	850000.0000
194.0000	1462500.0000
194.0800	1675000.0000
194.1600	1475000.0000
194.2400	1100000.0000
194.3200	525000.0000
194.4000	437500.0000
194.4800	387500.0000
194.5600	375000.0000
194.6400	337500.0000
194.7200	412500.0000
194.8000	987500.0000
194.8800	1862500.0000
194.9600	3475000.0000
195.0400	5587500.0000
195.1200	5837500.0000
195.2000	3775000.0000
195.2800	1737500.0000
195.3600	675000.0000
195.4400	350000.0000
195.5200	375000.0000
195.6000	412500.0000
195.6800	250000.0000
195.7600	237500.0000
195.8400	562500.0000
195.9200	500000.0000
196.0000	762500.0000
196.0800	1000000.0000
196.1600	775000.0000
196.2400	600000.0000
196.3200	325000.0000
196.4000	162500.0000
196.4800	287500.0000
196.5600	275000.0000
196.6400	325000.0000
196.7200	375000.0000
196.8000	712500.0000
196.8800	1425000.0000
196.9600	2575000.0000
197.0400	3100000.0000
197.1200	2900000.0000
197.2000	1737500.0000
197.2800	775000.0000
197.3600	337500.0000
197.4400	212500.0000
197.5200	250000.0000
197.6000	312500.0000
197.6800	150000.0000
197.7600	150000.0000
197.8400	475000.0000
197.9200	362500.0000
198.0000	512500.0000
198.0800	550000.0000
198.1600	562500.0000
198.2400	300000.0000
198.3200	212500.0000
198.4000	137500.0000
198.4800	100000.0000
198.5600	200000.0000
198.6400	150000.0000
198.7200	212500.0000
198.8000	525000.0000
198.8800	1137500.0000
198.9600	2137500.0000
199.0400	3125000.0000
199.1200	2450000.0000
199.2000	1975000.0000
199.2800	612500.0000
199.3600	237500.0000
199.4400	225000.0000
199.5200	225000.0000
199.6000	200000.0000
199.6800	225000.0000
199.7600	125000.0000
199.8400	225000.0000
199.9200	325000.0000
200.0000	550000.0000
200.0800	587500.0000
200.1600	475000.0000
200.2400	437500.0000
200.3200	125000.0000
200.4000	125000.0000
200.4800	87500.0000
200.5600	250000.0000
200.6400	112500.0000
200.7200	300000.0000
200.8000	525000.0000
200.8800	1375000.0000
200.9600	2512500.0000
201.0400	2362500.0000
201.1200	2400000.0000
201.2000	1262500.0000
201.2800	387500.0000
201.3600	162500.0000
201.4400	212500.0000
201.5200	100000.0000
201.6000	100000.0000
201.6800	100000.0000
201.7600	137500.0000
201.8400	300000.0000
201.9200	375000.0000
202.0000	425000.0000
202.0800	412500.0000
202.1600	387500.0000
202.2400	275000.0000
202.3200	162500.0000
202.4000	125000.0000
202.4800	150000.0000
202.5600	100000.0000
202.6400	150000.0000
202.7200	187500.0000
202.8000	625000.0000
202.8800	1187500.0000
202.9600	1887500.0000
203.0400	2562500.0000
203.1200	1937500.0000
203.2000	1287500.0000
203.2800	437500.0000
203.3600	150000.0000
203.4400	75000.0000
203.5200	137500.0000
203.6000	125000.0000
203.6800	100000.0000
203.7600	125000.0000
203.8400	275000.0000
203.9200	187500.0000
204.0000	275000.0000
204.0800	662500.0000
204.1600	325000.0000
204.2400	200000.0000
204.3200	162500.0000
204.4000	87500.0000
204.4800	187500.0000
204.5600	87500.0000
204.6400	50000.0000
204.7200	162500.0000
204.8000	500000.0000
204.8800	1075000.0000
204.9600	1775000.0000
205.0400	2550000.0000
205.1200	1837500.0000
205.2000	1050000.0000
205.2800	412500.0000
205.3600	162500.0000
205.4400	125000.0000
205.5200	137500.0000
205.6000	212500.0000
205.6800	150000.0000
205.7600	112500.0000
205.8400	312500.0000
205.9200	425000.0000
206.0000	300000.0000
206.0800	462500.0000
206.1600	275000.0000
206.2400	212500.0000
206.3200	175000.0000
206.4000	62500.0000
206.4800	62500.0000
206.5600	100000.0000
206.6400	87500.0000
206.7200	87500.0000
206.8000	250000.0000
206.8800	987500.0000
206.9600	2000000.0000
207.0400	3162500.0000
207.1200	2737500.0000
207.2000	1962500.0000
207.2800	900000.0000
207.3600	500000.0000
207.4400	212500.0000
207.5200	112500.0000
207.6000	150000.0000
207.6800	225000.0000
207.7600	212500.0000
207.8400	262500.0000
207.9200	562500.0000
208.0000	737500.0000
208.0800	925000.0000
208.1600	675000.0000
208.2400	362500.0000
208.3200	162500.0000
208.4000	87500.0000
208.4800	175000.0000
208.5600	200000.0000
208.6400	237500.0000
208.7200	250000.0000
208.8000	687500.0000
208.8800	2662500.0000
208.9600	5912500.0000
209.0400	7862500.0000
209.1200	8337500.0000
209.2000	5000000.0000
209.2800	2387500.0000
209.3600	1000000.0000
209.4400	275000.0000
209.5200	325000.0000
209.6000	400000.0000
209.6800	400000.0000
209.7600	412500.0000
209.8400	650000.0000
209.9200	1012500.0000
210.0000	1137500.0000
210.0800	1425000.0000
210.1600	1375000.0000
210.2400	837500.0000
210.3200	837500.0000
210.4000	475000.0000
210.4800	350000.0000
210.5600	250000.0000
210.6400	312500.0000
210.7200	212500.0000
210.8000	500000.0000
210.8800	1175000.0000
210.9600	2250000.0000
211.0400	3350000.0000
[truncated: 12,034 more rows]
