# Supplementary material for: DGet! An open source deuteration calculator for mass spectrometry data
Source: J Cheminform. 2024 Mar 28;16:36. doi: 10.1186/s13321-024-00828-x (PMC10976818; doi:10.1186/s13321-024-00828-x)
Supplement: Supplementary file 2 — Additional file 2: NDF mass spectra. Mass spectra of the NDF compounds used to validate DGet and the program parameters (formula, adduct, cutoff) used. Mass spectra of the cholesterol compounds used in Figure 1 and the webapp tutorial (Additional file 1). [file 13321_2024_828_MOESM2_ESM.zip › Cholesterol D.txt]

100.000000	0	0.0000
100.114418	0	0.0000
100.116251	7	0.0134
100.118083	7	0.0134
100.119916	1	0.0019
100.121748	0	0.0000
101.012514	0	0.0000
101.014354	2	0.0038
101.016195	0	0.0000
101.064060	0	0.0000
101.065901	4	0.0076
101.067742	1	0.0019
101.069583	0	0.0000
101.100886	0	0.0000
101.102728	8	0.0153
101.104569	0	0.0000
101.106411	2	0.0038
101.108252	0	0.0000
102.092191	0	0.0000
102.094041	10	0.0191
102.095892	4	0.0076
102.097742	0	0.0000
102.123652	0	0.0000
102.125502	3	0.0057
102.127353	15	0.0286
102.129204	31	0.0592
102.131055	26	0.0496
102.132906	10	0.0191
102.134757	0	0.0000
103.079034	0	0.0000
103.080893	3	0.0057
103.082753	0	0.0000
104.106125	0	0.0000
104.107994	2	0.0038
104.109863	0	0.0000
105.059451	0	0.0000
105.061329	6	0.0115
105.063206	6	0.0115
105.065083	0	0.0000
105.066960	3	0.0057
105.068838	0	0.0000
105.070715	3	0.0057
105.072592	0	0.0000
106.058613	0	0.0000
106.060499	2	0.0038
106.062385	0	0.0000
106.083133	0	0.0000
106.085020	3	0.0057
106.086906	6	0.0115
106.088792	6	0.0115
106.090679	5	0.0095
106.092565	2	0.0038
106.094452	0	0.0000
107.026500	0	0.0000
107.028395	3	0.0057
107.030290	3	0.0057
107.032184	0	0.0000
107.066293	0	0.0000
107.068188	1	0.0019
107.070083	0	0.0000
107.083349	0	0.0000
107.085244	3	0.0057
107.087139	5	0.0095
107.089034	2	0.0038
107.090930	0	0.0000
107.962625	0	0.0000
107.964528	12	0.0229
107.966431	162	0.3093
107.968334	247	0.4716
107.970237	177	0.3380
107.972140	55	0.1050
107.974043	6	0.0115
107.975946	2	0.0038
107.977849	0	0.0000
108.078737	0	0.0000
108.080641	12	0.0229
108.082545	14	0.0267
108.084449	2	0.0038
108.086353	1	0.0019
108.088257	0	0.0000
109.027092	0	0.0000
109.029004	5	0.0095
109.030916	3	0.0057
109.032829	0	0.0000
109.059604	0	0.0000
109.061516	1	0.0019
109.063429	5	0.0095
109.065341	0	0.0000
109.067254	0	0.0000
109.069167	11	0.0210
109.071080	3	0.0057
109.072992	3	0.0057
109.074905	0	0.0000
109.097859	0	0.0000
109.099772	5	0.0095
109.101685	8	0.0153
109.103598	10	0.0191
109.105511	3	0.0057
109.107424	0	0.0000
110.054507	0	0.0000
110.056428	9	0.0172
110.058350	0	0.0000
110.066035	0	0.0000
110.067957	1	0.0019
110.069878	9	0.0172
110.071800	4	0.0076
110.073721	0	0.0000
111.053928	0	0.0000
111.055858	5	0.0095
111.057788	0	0.0000
111.061648	0	0.0000
111.063578	1	0.0019
111.065509	3	0.0057
111.067439	0	0.0000
111.079020	0	0.0000
111.080950	4	0.0076
111.082880	3	0.0057
111.084811	0	0.0000
111.113767	0	0.0000
111.115697	31	0.0592
111.117628	45	0.0859
111.119559	52	0.0993
111.121489	19	0.0363
111.123420	0	0.0000
112.005527	0	0.0000
112.007466	1	0.0019
112.009404	0	0.0000
113.021536	0	0.0000
113.023483	7	0.0134
113.025430	3	0.0057
113.027377	0	0.0000
113.056586	0	0.0000
113.058533	3	0.0057
113.060480	6	0.0115
113.062428	9	0.0172
113.064375	0	0.0000
113.093588	0	0.0000
113.095536	5	0.0095
113.097484	6	0.0115
113.099431	2	0.0038
113.101379	0	0.0000
114.087121	0	0.0000
114.089077	24	0.0458
114.091033	126	0.2406
114.092989	181	0.3456
114.094946	172	0.3284
114.096902	64	0.1222
114.098858	2	0.0038
114.100814	1	0.0019
114.102771	0	0.0000
114.124291	0	0.0000
114.126248	2	0.0038
114.128205	0	0.0000
115.033921	0	0.0000
115.035885	1	0.0019
115.037849	0	0.0000
115.084998	0	0.0000
115.086963	2	0.0038
115.088928	10	0.0191
115.090892	0	0.0000
115.110541	0	0.0000
115.112506	1	0.0019
115.114471	5	0.0095
115.116436	0	0.0000
116.075381	0	0.0000
116.077355	2	0.0038
116.079328	0	0.0000
116.081301	1	0.0019
116.083274	0	0.0000
116.103007	0	0.0000
116.104981	2	0.0038
116.106954	19	0.0363
116.108928	7	0.0134
116.110901	0	0.0000
116.112875	0	0.0000
116.114848	3	0.0057
116.116822	0	0.0000
116.142479	0	0.0000
116.144453	16	0.0306
116.146426	6	0.0115
116.148400	0	0.0000
116.990757	0	0.0000
116.992738	8	0.0153
116.994719	0	0.0000
117.054155	0	0.0000
117.056137	2	0.0038
117.058118	0	0.0000
117.089825	0	0.0000
117.091806	6	0.0115
117.093788	8	0.0153
117.095770	4	0.0076
117.097752	0	0.0000
117.983321	0	0.0000
117.985310	1	0.0019
117.987300	0	0.0000
117.989289	0	0.0000
117.991279	7	0.0134
117.993268	3	0.0057
117.995257	0	0.0000
118.090769	0	0.0000
118.092759	6	0.0115
118.094749	0	0.0000
118.988069	0	0.0000
118.990067	1	0.0019
118.992065	5	0.0095
118.994062	0	0.0000
119.083981	0	0.0000
119.085980	50	0.0955
119.087979	65	0.1241
119.089977	14	0.0267
119.091976	6	0.0115
119.093975	10	0.0191
119.095973	3	0.0057
119.097972	3	0.0057
119.099971	0	0.0000
119.977016	0	0.0000
119.979022	3	0.0057
119.981028	0	0.0000
120.043225	0	0.0000
120.045231	2	0.0038
120.047238	0	0.0000
120.085367	0	0.0000
120.087374	3	0.0057
120.089381	0	0.0000
120.984156	0	0.0000
120.986170	3	0.0057
120.988185	19	0.0363
120.990199	3	0.0057
120.992214	0	0.0000
120.994228	1	0.0019
120.996243	0	0.0000
121.016389	0	0.0000
121.018404	1	0.0019
121.020419	0	0.0000
121.042582	0	0.0000
121.044597	1	0.0019
121.046612	0	0.0000
121.064748	0	0.0000
121.066763	1	0.0019
121.068778	2	0.0038
121.070793	0	0.0000
121.099007	0	0.0000
121.101023	7	0.0134
121.103038	7	0.0134
121.105054	0	0.0000
122.054175	0	0.0000
122.056199	19	0.0363
122.058222	32	0.0611
122.060246	62	0.1184
122.062269	64	0.1222
122.064292	20	0.0382
122.066316	2	0.0038
122.068339	0	0.0000
122.100717	0	0.0000
122.102741	14	0.0267
122.104764	0	0.0000
122.106788	4	0.0076
122.108812	6	0.0115
122.110836	7	0.0134
122.112860	0	0.0000
123.043567	0	0.0000
123.045598	1	0.0019
123.047630	13	0.0248
123.049662	10	0.0191
123.051693	4	0.0076
123.053725	2	0.0038
123.055756	0	0.0000
123.088265	0	0.0000
123.090297	6	0.0115
123.092329	0	0.0000
123.114681	0	0.0000
123.116713	31	0.0592
123.118745	37	0.0707
123.120777	7	0.0134
123.122810	0	0.0000
124.034913	0	0.0000
124.036952	3	0.0057
124.038992	0	0.0000
124.071630	0	0.0000
124.073670	6	0.0115
124.075710	0	0.0000
124.077750	0	0.0000
124.079790	2	0.0038
124.081830	0	0.0000
124.094071	0	0.0000
124.096111	2	0.0038
124.098151	0	0.0000
125.067100	0	0.0000
125.069148	3	0.0057
125.071197	3	0.0057
125.073245	0	0.0000
125.093728	0	0.0000
125.095776	2	0.0038
125.097825	15	0.0286
125.099873	5	0.0095
125.101922	0	0.0000
125.998698	0	0.0000
126.000754	3	0.0057
126.002810	0	0.0000
126.054210	0	0.0000
126.056267	3	0.0057
126.058323	0	0.0000
127.069974	0	0.0000
127.072038	13	0.0248
127.074103	37	0.0707
127.076167	29	0.0554
127.078232	17	0.0325
127.080296	0	0.0000
127.109202	0	0.0000
127.111267	3	0.0057
127.113332	0	0.0000
128.069086	0	0.0000
128.071159	2	0.0038
128.073231	3	0.0057
128.075304	0	0.0000
128.141637	0	0.0000
128.143711	2	0.0038
128.145784	7	0.0134
128.147857	5	0.0095
128.149930	0	0.0000
128.951458	0	0.0000
128.953538	20	0.0382
128.955618	35	0.0668
128.957697	10	0.0191
128.959777	5	0.0095
128.961857	0	0.0000
128.963937	0	0.0000
128.966017	3	0.0057
128.968096	0	0.0000
128.978496	0	0.0000
128.980576	2	0.0038
128.982656	1	0.0019
128.984736	4	0.0076
128.986816	4	0.0076
128.988896	0	0.0000
129.036741	0	0.0000
129.038822	9	0.0172
129.040902	7	0.0134
129.042983	0	0.0000
129.049224	0	0.0000
129.051305	165	0.3151
129.053385	252	0.4812
129.055466	232	0.4430
129.057546	145	0.2769
129.059627	14	0.0267
129.061708	6	0.0115
129.063788	0	0.0000
129.065869	3	0.0057
129.067949	3	0.0057
129.070030	0	0.0000
129.987157	0	0.0000
129.989245	1	0.0019
129.991333	0	0.0000
130.035187	0	0.0000
130.037275	1	0.0019
130.039364	0	0.0000
130.056072	0	0.0000
130.058161	1	0.0019
130.060250	2	0.0038
130.062338	2	0.0038
130.064427	0	0.0000
130.154256	0	0.0000
130.156346	8	0.0153
130.158435	84	0.1604
130.160524	126	0.2406
130.162614	103	0.1967
130.164703	61	0.1165
130.166793	6	0.0115
130.168882	0	0.0000
131.068930	0	0.0000
131.071027	1	0.0019
131.073123	0	0.0000
131.083607	0	0.0000
131.085704	4	0.0076
131.087801	7	0.0134
131.089898	0	0.0000
131.159105	0	0.0000
131.161203	19	0.0363
131.163300	73	0.1394
131.165398	71	0.1356
131.167495	10	0.0191
131.169593	3	0.0057
131.171690	3	0.0057
131.173788	0	0.0000
131.980494	0	0.0000
131.982598	3	0.0057
131.984702	0	0.0000
132.098346	0	0.0000
132.100451	11	0.0210
132.102556	0	0.0000
132.106766	0	0.0000
132.108871	3	0.0057
132.110976	3	0.0057
132.113081	0	0.0000
133.059950	0	0.0000
133.062062	2	0.0038
133.064175	2	0.0038
133.066288	0	0.0000
133.083189	0	0.0000
133.085302	7	0.0134
133.087415	3	0.0057
133.089528	0	0.0000
133.095866	0	0.0000
133.097979	3	0.0057
133.100092	15	0.0286
133.102205	14	0.0267
133.104318	14	0.0267
133.106431	1	0.0019
133.108544	0	0.0000
134.052606	0	0.0000
134.054726	3	0.0057
134.056847	0	0.0000
134.968086	0	0.0000
134.970214	2	0.0038
134.972342	3	0.0057
134.974469	0	0.0000
134.985108	0	0.0000
134.987236	1	0.0019
134.989364	0	0.0000
135.000004	0	0.0000
135.002132	223	0.4258
135.004260	408	0.7791
135.006388	359	0.6855
135.008516	179	0.3418
135.010644	20	0.0382
135.012772	0	0.0000
135.014900	2	0.0038
135.017028	1	0.0019
135.019156	0	0.0000
135.080878	0	0.0000
135.083006	6	0.0115
135.085135	3	0.0057
135.087264	0	0.0000
135.097907	0	0.0000
135.100036	23	0.0439
135.102165	111	0.2120
135.104293	118	0.2253
135.106422	42	0.0802
135.108551	2	0.0038
135.110680	0	0.0000
135.112809	0	0.0000
135.114937	5	0.0095
135.117066	6	0.0115
135.119195	1	0.0019
135.121324	0	0.0000
136.034032	0	0.0000
136.036168	2	0.0038
136.038304	0	0.0000
136.068211	0	0.0000
136.070348	2	0.0038
136.072484	156	0.2979
136.074621	280	0.5347
136.076757	261	0.4984
136.078893	128	0.2444
136.081030	5	0.0095
136.083166	0	0.0000
136.085303	3	0.0057
136.087439	3	0.0057
136.089576	0	0.0000
136.115215	0	0.0000
136.117352	3	0.0057
136.119489	0	0.0000
137.054852	0	0.0000
137.056996	3	0.0057
137.059140	0	0.0000
137.061284	13	0.0248
137.063429	9	0.0172
137.065573	0	0.0000
137.069861	0	0.0000
137.072005	1	0.0019
137.074149	0	0.0000
137.076294	0	0.0000
137.078438	3	0.0057
137.080582	2	0.0038
137.082727	5	0.0095
137.084871	3	0.0057
137.087015	0	0.0000
137.095593	0	0.0000
137.097737	10	0.0191
137.099882	10	0.0191
137.102026	3	0.0057
137.104170	3	0.0057
137.106315	0	0.0000
137.112748	0	0.0000
137.114893	2	0.0038
137.117038	0	0.0000
137.129905	0	0.0000
137.132050	3	0.0057
137.134195	3	0.0057
137.136339	0	0.0000
138.029995	0	0.0000
138.032146	3	0.0057
138.034298	0	0.0000
138.051512	0	0.0000
138.053664	7	0.0134
138.055816	8	0.0153
138.057968	3	0.0057
138.060120	0	0.0000
138.096705	0	0.0000
138.098857	1	0.0019
138.101010	4	0.0076
138.103162	0	0.0000
138.105314	5	0.0095
138.107467	0	0.0000
139.034507	0	0.0000
139.036666	15	0.0286
139.038826	40	0.0764
139.040985	23	0.0439
139.043145	1	0.0019
139.045305	4	0.0076
139.047464	0	0.0000
139.056103	0	0.0000
139.058262	2	0.0038
139.060422	0	0.0000
139.071221	0	0.0000
139.073381	1	0.0019
139.075541	3	0.0057
139.077700	3	0.0057
139.079860	0	0.0000
139.082020	0	0.0000
139.084180	1	0.0019
139.086340	6	0.0115
139.088500	0	0.0000
139.107940	0	0.0000
139.110100	6	0.0115
139.112260	11	0.0210
139.114420	3	0.0057
139.116580	0	0.0000
139.971148	0	0.0000
139.973315	2	0.0038
139.975482	0	0.0000
139.984149	0	0.0000
139.986316	5	0.0095
139.988483	5	0.0095
139.990650	0	0.0000
139.992817	0	0.0000
139.994984	3	0.0057
139.997151	0	0.0000
140.053498	0	0.0000
140.055665	3	0.0057
140.057833	0	0.0000
140.073005	0	0.0000
140.075173	28	0.0535
140.077340	4	0.0076
140.079508	0	0.0000
140.081676	1	0.0019
140.083843	1	0.0019
140.086011	0	0.0000
140.921804	0	0.0000
140.923979	1	0.0019
140.926153	0	0.0000
140.947895	0	0.0000
140.950069	4	0.0076
140.952244	2	0.0038
140.954418	1	0.0019
140.956593	0	0.0000
141.008783	0	0.0000
141.010958	2	0.0038
141.013132	1	0.0019
141.015307	0	0.0000
141.056632	0	0.0000
141.058807	37	0.0707
141.060983	11	0.0210
141.063158	1	0.0019
141.065333	0	0.0000
141.067508	0	0.0000
141.069683	3	0.0057
141.071859	0	0.0000
141.074034	2	0.0038
141.076209	0	0.0000
141.078385	1	0.0019
141.080560	0	0.0000
141.084911	0	0.0000
141.087086	11	0.0210
141.089261	78	0.1489
141.091437	85	0.1623
141.093612	48	0.0917
141.095788	13	0.0248
141.097963	4	0.0076
141.100139	6	0.0115
141.102314	0	0.0000
141.969497	0	0.0000
141.971679	4	0.0076
141.973861	0	0.0000
142.028422	0	0.0000
142.030604	1	0.0019
142.032787	0	0.0000
142.056798	0	0.0000
142.058980	3	0.0057
142.061163	0	0.0000
142.157227	0	0.0000
142.159410	2	0.0038
142.161594	3	0.0057
142.163778	2	0.0038
142.165961	0	0.0000
142.935662	0	0.0000
142.937851	80	0.1528
142.940041	155	0.2960
142.942231	92	0.1757
142.944420	16	0.0306
142.946610	4	0.0076
142.948800	52	0.0993
142.950989	95	0.1814
142.953179	76	0.1451
142.955369	16	0.0306
142.957559	0	0.0000
142.966318	0	0.0000
142.968508	1	0.0019
142.970698	0	0.0000
142.994787	0	0.0000
142.996977	1	0.0019
142.999167	0	0.0000
143.032020	0	0.0000
143.034211	1	0.0019
143.036401	4	0.0076
143.038592	0	0.0000
143.064877	0	0.0000
143.067068	53	0.1012
143.069259	114	0.2177
143.071449	99	0.1890
143.073640	49	0.0936
143.075831	11	0.0210
143.078021	4	0.0076
143.080212	8	0.0153
143.082403	3	0.0057
143.084593	0	0.0000
143.102120	0	0.0000
143.104311	2	0.0038
143.106502	4	0.0076
143.108693	31	0.0592
143.110884	35	0.0668
143.113074	20	0.0382
143.115265	0	0.0000
143.119647	0	0.0000
143.121838	6	0.0115
143.124029	0	0.0000
143.964429	0	0.0000
143.966626	4	0.0076
143.968824	0	0.0000
144.069927	0	0.0000
144.072125	1	0.0019
144.074323	2	0.0038
144.076522	3	0.0057
144.078720	1	0.0019
144.080918	2	0.0038
144.083117	3	0.0057
144.085315	2	0.0038
144.087513	0	0.0000
144.109498	0	0.0000
144.111697	3	0.0057
144.113895	3	0.0057
144.116094	0	0.0000
144.135882	0	0.0000
144.138081	1	0.0019
144.140280	19	0.0363
144.142479	9	0.0172
144.144678	0	0.0000
144.171065	0	0.0000
144.173264	7	0.0134
144.175463	9	0.0172
144.177662	0	0.0000
144.943962	0	0.0000
144.946167	2	0.0038
144.948372	0	0.0000
144.950577	5	0.0095
144.952782	1	0.0019
144.954987	0	0.0000
144.957192	0	0.0000
144.959397	1	0.0019
144.961602	0	0.0000
144.963807	18	0.0344
144.966012	21	0.0401
144.968217	6	0.0115
144.970422	0	0.0000
144.979243	0	0.0000
144.981448	1	0.0019
144.983653	2	0.0038
144.985859	12	0.0229
144.988064	7	0.0134
144.990269	3	0.0057
144.992474	0	0.0000
145.016734	0	0.0000
145.018939	3	0.0057
145.021145	0	0.0000
145.043201	0	0.0000
145.045406	3	0.0057
145.047612	0	0.0000
145.049818	3	0.0057
145.052024	0	0.0000
145.082906	0	0.0000
145.085112	3	0.0057
145.087318	0	0.0000
145.107173	0	0.0000
145.109379	3	0.0057
145.111585	4	0.0076
145.113791	0	0.0000
145.120410	0	0.0000
145.122616	2	0.0038
145.124822	0	0.0000
145.177779	0	0.0000
145.179985	8	0.0153
145.182192	15	0.0286
145.184399	0	0.0000
146.059590	0	0.0000
146.061803	3	0.0057
146.064016	0	0.0000
146.152567	0	0.0000
146.154781	4	0.0076
146.156995	7	0.0134
146.159210	3	0.0057
146.161424	0	0.0000
146.183566	0	0.0000
146.185781	20	0.0382
146.187995	28	0.0535
146.190209	5	0.0095
146.192424	0	0.0000
146.955171	0	0.0000
146.957391	3	0.0057
146.959612	1	0.0019
146.961832	0	0.0000
146.979594	0	0.0000
146.981815	3	0.0057
146.984035	1	0.0019
146.986255	0	0.0000
147.008460	0	0.0000
147.010681	2	0.0038
147.012901	1	0.0019
147.015122	2	0.0038
147.017343	0	0.0000
147.019563	0	0.0000
147.021784	3	0.0057
147.024005	0	0.0000
147.043992	0	0.0000
147.046213	1	0.0019
147.048433	0	0.0000
147.063980	0	0.0000
147.066201	2	0.0038
147.068422	0	0.0000
147.079527	0	0.0000
147.081748	2	0.0038
147.083970	0	0.0000
147.110625	0	0.0000
147.112846	2	0.0038
147.115067	4	0.0076
147.117289	6	0.0115
147.119510	6	0.0115
147.121732	0	0.0000
147.188382	0	0.0000
147.190604	5	0.0095
147.192826	42	0.0802
147.195048	58	0.1108
147.197270	12	0.0229
147.199492	3	0.0057
147.201714	0	0.0000
148.098556	0	0.0000
148.100785	6	0.0115
148.103014	0	0.0000
148.194410	0	0.0000
148.196639	3	0.0057
148.198869	24	0.0458
148.201098	36	0.0687
148.203328	15	0.0286
148.205558	0	0.0000
148.933298	0	0.0000
148.935533	13	0.0248
148.937768	21	0.0401
148.940003	6	0.0115
148.942239	0	0.0000
148.980238	0	0.0000
148.982474	7	0.0134
148.984709	11	0.0210
148.986945	0	0.0000
148.989180	2	0.0038
148.991416	0	0.0000
148.995887	0	0.0000
148.998122	2	0.0038
149.000358	2	0.0038
149.002593	0	0.0000
149.020479	0	0.0000
149.022714	65	0.1241
149.024950	213	0.4067
149.027186	165	0.3151
149.029422	22	0.0420
149.031657	3	0.0057
149.033893	3	0.0057
149.036129	0	0.0000
149.056252	0	0.0000
149.058488	8	0.0153
149.060724	59	0.1127
149.062960	68	0.1298
149.065196	44	0.0840
149.067432	12	0.0229
149.069668	7	0.0134
149.071905	3	0.0057
149.074141	2	0.0038
149.076377	0	0.0000
149.087558	0	0.0000
149.089794	2	0.0038
149.092030	4	0.0076
149.094266	7	0.0134
149.096503	2	0.0038
149.098739	0	0.0000
149.114394	0	0.0000
149.116630	9	0.0172
149.118866	15	0.0286
149.121103	3	0.0057
149.123339	3	0.0057
149.125576	0	0.0000
149.130049	0	0.0000
149.132286	7	0.0134
149.134522	12	0.0229
149.136759	6	0.0115
149.138995	0	0.0000
149.203864	0	0.0000
149.206101	11	0.0210
149.208338	13	0.0248
149.210575	3	0.0057
149.212813	0	0.0000
149.947504	0	0.0000
149.949747	2	0.0038
149.951989	13	0.0248
149.954232	22	0.0420
149.956475	28	0.0535
149.958718	16	0.0306
149.960960	3	0.0057
149.963203	0	0.0000
150.008062	0	0.0000
150.010305	1	0.0019
150.012548	0	0.0000
150.021521	0	0.0000
150.023764	10	0.0191
150.026008	9	0.0172
150.028251	2	0.0038
150.030494	2	0.0038
150.032737	0	0.0000
150.095556	0	0.0000
150.097800	3	0.0057
150.100044	0	0.0000
150.122483	0	0.0000
150.124727	1	0.0019
150.126971	0	0.0000
150.129215	14	0.0267
150.131459	10	0.0191
150.133703	2	0.0038
150.135947	0	0.0000
151.012411	0	0.0000
151.014661	13	0.0248
151.016912	0	0.0000
151.070932	0	0.0000
151.073184	4	0.0076
151.075435	34	0.0649
151.077686	22	0.0420
151.079937	6	0.0115
151.082188	5	0.0095
151.084439	1	0.0019
151.086690	0	0.0000
151.088941	1	0.0019
151.091193	3	0.0057
151.093444	0	0.0000
151.109203	0	0.0000
151.111454	6	0.0115
151.113705	41	0.0783
151.115957	8	0.0153
151.118208	0	0.0000
151.124963	0	0.0000
151.127214	2	0.0038
151.129465	0	0.0000
151.945602	0	0.0000
151.947860	2	0.0038
151.950117	3	0.0057
151.952375	14	0.0267
151.954632	10	0.0191
151.956890	0	0.0000
152.013336	0	0.0000
152.015594	1	0.0019
152.017852	0	0.0000
152.058501	0	0.0000
152.060759	1	0.0019
152.063018	0	0.0000
152.065276	0	0.0000
152.067535	2	0.0038
152.069793	11	0.0210
152.072052	1	0.0019
152.074310	0	0.0000
152.081086	0	0.0000
152.083344	3	0.0057
152.085603	0	0.0000
152.108190	0	0.0000
152.110448	2	0.0038
152.112707	0	0.0000
152.114966	2	0.0038
152.117225	0	0.0000
153.010771	0	0.0000
153.013037	2	0.0038
153.015302	1	0.0019
153.017568	4	0.0076
153.019833	2	0.0038
153.022099	0	0.0000
153.049287	0	0.0000
153.051552	10	0.0191
153.053818	47	0.0897
153.056084	0	0.0000
153.074211	0	0.0000
153.076477	1	0.0019
153.078743	0	0.0000
153.094605	0	0.0000
153.096871	5	0.0095
153.099137	3	0.0057
153.101403	0	0.0000
153.124065	0	0.0000
153.126332	11	0.0210
153.128598	20	0.0382
153.130864	13	0.0248
153.133131	0	0.0000
153.945563	0	0.0000
153.947835	12	0.0229
153.950107	22	0.0420
153.952380	14	0.0267
153.954652	1	0.0019
153.956925	0	0.0000
155.040510	0	0.0000
155.042791	2	0.0038
155.045071	0	0.0000
155.051913	0	0.0000
155.054193	1	0.0019
155.056474	7	0.0134
155.058754	4	0.0076
155.061035	2	0.0038
155.063316	0	0.0000
155.070157	0	0.0000
155.072438	11	0.0210
155.074719	15	0.0286
155.077000	0	0.0000
155.104369	0	0.0000
155.106650	39	0.0745
155.108931	34	0.0649
155.111212	11	0.0210
155.113493	9	0.0172
155.115774	0	0.0000
156.050100	0	0.0000
156.052388	1	0.0019
156.054675	1	0.0019
156.056963	2	0.0038
156.059251	0	0.0000
156.070691	0	0.0000
156.072979	3	0.0057
156.075267	0	0.0000
156.077555	0	0.0000
156.079843	6	0.0115
156.082131	2	0.0038
156.084419	0	0.0000
156.143915	0	0.0000
156.146204	9	0.0172
156.148493	0	0.0000
156.150781	1	0.0019
156.153070	0	0.0000
156.173668	0	0.0000
156.175957	3	0.0057
156.178245	0	0.0000
156.950518	0	0.0000
156.952812	12	0.0229
156.955107	14	0.0267
156.957401	0	0.0000
156.961990	0	0.0000
156.964285	20	0.0382
156.966579	40	0.0764
156.968874	47	0.0897
156.971169	37	0.0707
156.973463	10	0.0191
156.975758	1	0.0019
156.978052	0	0.0000
157.030833	0	0.0000
157.033129	5	0.0095
157.035424	0	0.0000
157.049194	0	0.0000
157.051489	24	0.0458
157.053785	30	0.0573
157.056080	5	0.0095
157.058375	0	0.0000
157.060670	0	0.0000
157.062965	4	0.0076
157.065261	6	0.0115
157.067556	3	0.0057
157.069851	0	0.0000
157.079033	0	0.0000
157.081328	360	0.6874
157.083623	1763	3.3664
157.085919	2351	4.4892
157.088214	1622	3.0972
157.090510	489	0.9337
157.092805	2	0.0038
157.095101	0	0.0000
157.141014	0	0.0000
157.143310	11	0.0210
157.145606	8	0.0153
157.147901	0	0.0000
157.177749	0	0.0000
157.180045	6	0.0115
157.182342	6	0.0115
157.184638	3	0.0057
157.186934	0	0.0000
157.987014	0	0.0000
157.989316	4	0.0076
157.991618	4	0.0076
157.993920	0	0.0000
158.021546	0	0.0000
158.023848	1	0.0019
158.026151	0	0.0000
158.033058	0	0.0000
158.035360	13	0.0248
158.037662	0	0.0000
158.083713	0	0.0000
158.086016	59	0.1127
158.088318	126	0.2406
158.090621	106	0.2024
158.092924	47	0.0897
158.095227	0	0.0000
158.099832	0	0.0000
158.102135	2	0.0038
158.104438	0	0.0000
158.143589	0	0.0000
158.145892	2	0.0038
158.148195	0	0.0000
158.150498	3	0.0057
158.152802	63	0.1203
158.155105	115	0.2196
158.157408	116	0.2215
158.159711	63	0.1203
158.162015	0	0.0000
158.182745	0	0.0000
158.185048	3	0.0057
158.187352	18	0.0344
158.189655	20	0.0382
158.191959	5	0.0095
158.194262	0	0.0000
158.959951	0	0.0000
158.962261	221	0.4220
158.964570	828	1.5811
158.966879	1037	1.9801
158.969188	697	1.3309
158.971497	171	0.3265
158.973806	4	0.0076
158.976115	0	0.0000
159.015374	0	0.0000
159.017684	4	0.0076
159.019993	1	0.0019
159.022303	1	0.0019
159.024612	0	0.0000
159.026922	2	0.0038
159.029231	0	0.0000
159.038470	0	0.0000
159.040779	4	0.0076
159.043089	5	0.0095
159.045399	3	0.0057
159.047709	2	0.0038
159.050018	0	0.0000
159.056947	0	0.0000
159.059257	2	0.0038
159.061567	31	0.0592
159.063877	15	0.0286
159.066187	0	0.0000
159.086976	0	0.0000
159.089286	3	0.0057
159.091596	8	0.0153
159.093906	6	0.0115
159.096216	0	0.0000
159.103146	0	0.0000
159.105457	1	0.0019
159.107767	0	0.0000
159.119318	0	0.0000
159.121628	2	0.0038
159.123938	0	0.0000
159.156284	0	0.0000
159.158594	4	0.0076
159.160905	3	0.0057
159.163215	0	0.0000
159.188632	0	0.0000
159.190943	7	0.0134
159.193254	41	0.0783
159.195565	56	0.1069
159.197875	27	0.0516
159.200186	3	0.0057
159.202497	0	0.0000
160.014634	0	0.0000
160.016951	1	0.0019
160.019268	0	0.0000
160.033169	0	0.0000
160.035485	1	0.0019
160.037802	10	0.0191
160.040119	3	0.0057
160.042436	0	0.0000
160.109634	0	0.0000
160.111952	1	0.0019
160.114269	3	0.0057
160.116586	0	0.0000
160.193072	0	0.0000
160.195390	3	0.0057
160.197708	37	0.0707
160.200026	73	0.1394
160.202344	65	0.1241
160.204662	20	0.0382
160.206980	1	0.0019
160.209298	0	0.0000
160.986814	0	0.0000
160.989138	5	0.0095
160.991462	8	0.0153
160.993785	3	0.0057
160.996109	4	0.0076
160.998433	0	0.0000
161.014700	0	0.0000
161.017024	15	0.0286
161.019348	68	0.1298
161.021672	81	0.1547
161.023996	54	0.1031
161.026320	16	0.0306
161.028644	0	0.0000
161.030968	0	0.0000
161.033292	1	0.0019
161.035617	11	0.0210
161.037941	0	0.0000
161.040265	1	0.0019
161.042589	0	0.0000
161.063507	0	0.0000
161.065831	1	0.0019
161.068156	3	0.0057
161.070480	0	0.0000
161.075129	0	0.0000
161.077453	2	0.0038
161.079778	2	0.0038
161.082102	0	0.0000
161.093724	0	0.0000
161.096049	1	0.0019
161.098374	3	0.0057
161.100698	4	0.0076
161.103023	0	0.0000
161.200670	0	0.0000
161.202996	3	0.0057
161.205321	34	0.0649
161.207646	64	0.1222
161.209972	45	0.0859
161.212297	14	0.0267
161.214622	4	0.0076
161.216948	0	0.0000
161.966600	0	0.0000
161.968931	1	0.0019
161.971262	0	0.0000
162.066840	0	0.0000
162.069172	3	0.0057
162.071503	0	0.0000
162.076167	0	0.0000
162.078498	3	0.0057
162.080830	0	0.0000
162.113474	0	0.0000
162.115806	2	0.0038
162.118138	0	0.0000
162.209095	0	0.0000
162.211428	6	0.0115
162.213760	6	0.0115
162.216093	4	0.0076
162.218425	3	0.0057
162.220758	0	0.0000
162.977414	0	0.0000
162.979752	9	0.0172
162.982090	2	0.0038
162.984428	1	0.0019
162.986766	0	0.0000
162.996119	0	0.0000
162.998457	56	0.1069
163.000795	46	0.0878
163.003134	11	0.0210
163.005472	2	0.0038
163.007810	4	0.0076
163.010148	3	0.0057
163.012487	0	0.0000
163.028855	0	0.0000
163.031194	1	0.0019
163.033532	0	0.0000
163.035871	2	0.0038
163.038209	83	0.1585
163.040548	111	0.2120
163.042886	98	0.1871
163.045225	29	0.0554
163.047564	0	0.0000
163.056918	0	0.0000
163.059257	270	0.5156
163.061595	646	1.2335
163.063934	691	1.3195
163.066273	368	0.7027
163.068611	22	0.0420
163.070950	1	0.0019
163.073289	0	0.0000
163.075628	49	0.0936
163.077966	46	0.0878
163.080305	7	0.0134
163.082644	1	0.0019
163.084983	0	0.0000
163.110711	0	0.0000
163.113050	7	0.0134
163.115389	9	0.0172
163.117728	8	0.0153
163.120068	3	0.0057
163.122407	0	0.0000
163.127085	0	0.0000
163.129424	2	0.0038
163.131763	0	0.0000
163.141120	0	0.0000
163.143459	1	0.0019
163.145799	4	0.0076
163.148138	5	0.0095
163.150477	6	0.0115
163.152817	2	0.0038
163.155156	0	0.0000
163.218324	0	0.0000
163.220664	10	0.0191
163.223004	26	0.0496
163.225344	9	0.0172
163.227684	0	0.0000
163.951504	0	0.0000
163.953849	3	0.0057
163.956194	0	0.0000
163.977300	0	0.0000
163.979646	18	0.0344
163.981991	3	0.0057
163.984336	2	0.0038
163.986681	0	0.0000
163.996063	0	0.0000
163.998408	1	0.0019
164.000754	2	0.0038
164.003099	0	0.0000
164.057048	0	0.0000
164.059394	12	0.0229
164.061740	42	0.0802
164.064086	68	0.1298
164.066431	55	0.1050
164.068777	7	0.0134
164.071123	3	0.0057
164.073469	2	0.0038
164.075815	3	0.0057
164.078161	0	0.0000
164.080507	3	0.0057
164.082853	5	0.0095
164.085199	2	0.0038
164.087545	0	0.0000
164.141508	0	0.0000
164.143854	7	0.0134
164.146201	1	0.0019
164.148547	0	0.0000
164.225990	0	0.0000
164.228337	9	0.0172
164.230684	3	0.0057
164.233031	0	0.0000
164.916736	0	0.0000
164.919088	132	0.2521
164.921440	338	0.6454
164.923792	342	0.6530
164.926144	187	0.3571
164.928496	63	0.1203
164.930848	84	0.1604
164.933200	143	0.2731
164.935552	113	0.2158
164.937904	3	0.0057
164.940257	0	0.0000
164.942609	1	0.0019
164.944961	0	0.0000
164.973188	0	0.0000
164.975540	271	0.5175
164.977892	0	0.0000
165.050824	0	0.0000
165.053177	13	0.0248
165.055530	51	0.0974
165.057883	54	0.1031
165.060236	45	0.0859
165.062589	37	0.0707
165.064942	16	0.0306
165.067295	0	0.0000
165.069648	2	0.0038
165.072001	1	0.0019
165.074354	4	0.0076
165.076707	3	0.0057
165.079060	0	0.0000
165.083767	0	0.0000
165.086120	1	0.0019
165.088473	26	0.0496
165.090826	56	0.1069
165.093179	53	0.1012
165.095532	19	0.0363
165.097886	0	0.0000
165.109652	0	0.0000
165.112005	3	0.0057
165.114359	0	0.0000
165.126126	0	0.0000
165.128479	11	0.0210
165.130833	6	0.0115
165.133186	0	0.0000
165.137893	0	0.0000
165.140247	2	0.0038
165.142600	0	0.0000
165.161429	0	0.0000
165.163783	3	0.0057
165.166137	5	0.0095
165.168490	4	0.0076
165.170844	0	0.0000
165.232047	0	0.0000
165.234401	3	0.0057
165.236756	0	0.0000
165.950856	0	0.0000
165.953215	3	0.0057
165.955574	3	0.0057
165.957934	0	0.0000
166.092444	0	0.0000
166.094805	2	0.0038
166.097165	3	0.0057
166.099525	4	0.0076
166.101886	0	0.0000
166.971641	0	0.0000
166.974007	10	0.0191
166.976374	11	0.0210
166.978741	0	0.0000
166.992941	0	0.0000
166.995307	9	0.0172
166.997674	3	0.0057
167.000041	9	0.0172
167.002408	0	0.0000
167.009508	0	0.0000
167.011875	11	0.0210
167.014242	11	0.0210
167.016608	5	0.0095
167.018975	2	0.0038
167.021342	0	0.0000
167.028443	0	0.0000
167.030810	2	0.0038
167.033177	11	0.0210
167.035544	18	0.0344
167.037911	13	0.0248
167.040278	3	0.0057
167.042645	0	0.0000
167.052113	0	0.0000
167.054480	5	0.0095
167.056848	10	0.0191
167.059215	2	0.0038
167.061582	0	0.0000
167.063949	0	0.0000
167.066316	14	0.0267
167.068684	101	0.1929
167.071051	104	0.1986
167.073418	60	0.1146
167.075785	10	0.0191
167.078153	0	0.0000
167.080520	0	0.0000
167.082887	4	0.0076
167.085255	2	0.0038
167.087622	3	0.0057
167.089989	0	0.0000
167.099459	0	0.0000
167.101827	1	0.0019
167.104194	58	0.1108
167.106562	109	0.2081
167.108929	106	0.2024
167.111297	78	0.1489
167.113664	35	0.0668
167.116032	7	0.0134
167.118399	3	0.0057
167.120767	7	0.0134
167.123135	0	0.0000
167.125502	3	0.0057
167.127870	0	0.0000
167.142076	0	0.0000
167.144444	2	0.0038
167.146812	2	0.0038
167.149179	0	0.0000
167.551949	0	0.0000
167.554320	1	0.0019
167.556691	3	0.0057
167.559061	0	0.0000
168.064403	0	0.0000
168.066777	1	0.0019
168.069152	4	0.0076
168.071526	0	0.0000
168.073900	3	0.0057
168.076275	0	0.0000
168.972603	0	0.0000
168.974984	22	0.0420
168.977364	0	0.0000
168.989268	0	0.0000
168.991649	6	0.0115
168.994030	10	0.0191
168.996411	2	0.0038
168.998791	3	0.0057
169.001172	0	0.0000
169.048794	0	0.0000
169.051175	13	0.0248
169.053556	23	0.0439
169.055937	3	0.0057
169.058319	2	0.0038
169.060700	0	0.0000
169.079751	0	0.0000
169.082132	34	0.0649
169.084514	64	0.1222
169.086895	55	0.1050
169.089277	19	0.0363
169.091658	0	0.0000
169.094040	2	0.0038
169.096421	1	0.0019
169.098803	5	0.0095
169.101185	2	0.0038
169.103566	0	0.0000
169.115474	0	0.0000
169.117856	5	0.0095
169.120238	31	0.0592
169.122620	42	0.0802
169.125001	54	0.1031
169.127383	65	0.1241
169.129765	8	0.0153
169.132147	4	0.0076
169.134529	5	0.0095
169.136910	0	0.0000
169.158348	0	0.0000
169.160730	3	0.0057
169.163112	0	0.0000
170.050388	0	0.0000
170.052776	5	0.0095
170.055164	5	0.0095
170.057553	0	0.0000
170.071883	0	0.0000
170.074271	3	0.0057
170.076660	0	0.0000
170.117266	0	0.0000
170.119655	1	0.0019
170.122043	4	0.0076
170.124432	1	0.0019
170.126821	2	0.0038
170.129210	0	0.0000
170.160266	0	0.0000
170.162655	2	0.0038
170.165044	0	0.0000
171.004642	0	0.0000
171.007037	1	0.0019
171.009432	0	0.0000
171.023803	0	0.0000
171.026198	2	0.0038
171.028593	0	0.0000
171.040569	0	0.0000
171.042964	3	0.0057
171.045359	0	0.0000
171.057336	0	0.0000
171.059731	6	0.0115
171.062126	1	0.0019
171.064522	0	0.0000
171.066917	0	0.0000
171.069312	11	0.0210
171.071708	18	0.0344
171.074103	0	0.0000
171.076499	14	0.0267
171.078894	0	0.0000
171.095663	0	0.0000
171.098059	484	0.9242
171.100454	1057	2.0183
171.102850	1056	2.0164
171.105245	555	1.0598
171.107641	70	0.1337
171.110037	0	0.0000
171.112433	0	0.0000
171.114828	3	0.0057
171.117224	0	0.0000
171.138786	0	0.0000
171.141182	56	0.1069
171.143578	5	0.0095
171.145974	0	0.0000
171.160350	0	0.0000
171.162746	3	0.0057
171.165142	0	0.0000
171.174727	0	0.0000
171.177123	3	0.0057
171.179519	0	0.0000
171.196293	0	0.0000
171.198689	3	0.0057
171.201086	0	0.0000
172.069658	0	0.0000
172.072061	1	0.0019
172.074463	14	0.0267
172.076866	5	0.0095
172.079268	1	0.0019
172.081671	0	0.0000
172.100891	0	0.0000
172.103294	120	0.2291
172.105696	0	0.0000
172.108099	0	0.0000
172.110502	2	0.0038
172.112904	0	0.0000
172.163365	0	0.0000
172.165768	3	0.0057
172.168171	29	0.0554
172.170574	40	0.0764
172.172977	20	0.0382
172.175380	12	0.0229
172.177784	9	0.0172
172.180187	0	0.0000
172.197009	0	0.0000
172.199413	3	0.0057
172.201816	11	0.0210
172.204219	11	0.0210
172.206623	8	0.0153
172.209026	3	0.0057
172.211430	0	0.0000
172.223447	0	0.0000
172.225850	3	0.0057
172.228254	3	0.0057
172.230657	0	0.0000
172.305175	0	0.0000
172.307579	3	0.0057
172.309983	0	0.0000
172.319599	0	0.0000
172.322004	1	0.0019
172.324408	0	0.0000
172.331620	0	0.0000
172.334025	1	0.0019
172.336429	0	0.0000
172.360472	0	0.0000
172.362877	2	0.0038
172.365281	0	0.0000
172.374899	0	0.0000
172.377304	2	0.0038
172.379708	0	0.0000
172.466284	0	0.0000
172.468689	3	0.0057
172.471094	0	0.0000
172.514391	0	0.0000
172.516796	3	0.0057
172.519202	0	0.0000
172.552881	0	0.0000
172.555287	3	0.0057
172.557693	0	0.0000
172.634687	0	0.0000
172.637094	3	0.0057
172.639500	0	0.0000
172.658752	0	0.0000
172.661158	2	0.0038
172.663565	0	0.0000
172.875406	0	0.0000
172.877814	2	0.0038
172.880222	0	0.0000
172.959697	0	0.0000
172.962106	5	0.0095
172.964514	4	0.0076
172.966923	0	0.0000
172.981375	0	0.0000
172.983784	19	0.0363
172.986193	3	0.0057
172.988602	0	0.0000
172.995828	0	0.0000
172.998237	2	0.0038
173.000646	0	0.0000
173.034372	0	0.0000
173.036781	5	0.0095
173.039190	5	0.0095
173.041600	0	0.0000
173.046418	0	0.0000
173.048827	2	0.0038
173.051237	0	0.0000
173.058464	0	0.0000
173.060874	5	0.0095
173.063283	16	0.0306
173.065692	0	0.0000
173.072920	0	0.0000
173.075330	4	0.0076
173.077739	69	0.1318
173.080149	61	0.1165
173.082558	0	0.0000
173.084968	0	0.0000
173.087377	12	0.0229
173.089787	0	0.0000
173.092196	0	0.0000
173.094606	12	0.0229
173.097015	0	0.0000
173.128341	0	0.0000
173.130751	3	0.0057
173.133161	25	0.0477
173.135571	14	0.0267
173.137980	6	0.0115
173.140390	0	0.0000
173.181361	0	0.0000
173.183771	3	0.0057
173.186181	0	0.0000
173.200642	0	0.0000
173.203053	1	0.0019
173.205463	37	0.0707
173.207873	109	0.2081
173.210284	128	0.2444
173.212694	82	0.1566
173.215104	24	0.0458
173.217515	7	0.0134
173.219925	1	0.0019
173.222336	0	0.0000
173.345290	0	0.0000
173.347701	3	0.0057
173.350113	0	0.0000
173.374227	0	0.0000
173.376638	2	0.0038
173.379050	0	0.0000
173.661314	0	0.0000
173.663727	2	0.0038
173.666141	0	0.0000
173.668554	2	0.0038
173.670968	0	0.0000
173.810982	0	0.0000
173.813397	3	0.0057
173.815812	0	0.0000
173.953469	0	0.0000
173.955885	3	0.0057
173.958300	0	0.0000
173.992120	0	0.0000
173.994535	4	0.0076
173.996951	0	0.0000
173.999367	1	0.0019
174.001783	5	0.0095
174.004199	0	0.0000
174.038023	0	0.0000
174.040439	8	0.0153
174.042855	3	0.0057
174.045271	0	0.0000
174.079099	0	0.0000
174.081515	13	0.0248
174.083932	34	0.0649
174.086348	23	0.0439
174.088765	6	0.0115
174.091181	0	0.0000
174.093598	2	0.0038
174.096014	0	0.0000
174.103264	0	0.0000
174.105680	2	0.0038
174.108097	0	0.0000
174.120180	0	0.0000
174.122597	2	0.0038
174.125013	0	0.0000
174.137097	0	0.0000
174.139514	5	0.0095
174.141931	5	0.0095
174.144348	0	0.0000
174.161266	0	0.0000
174.163683	3	0.0057
174.166100	0	0.0000
174.190271	0	0.0000
174.192688	2	0.0038
174.195105	0	0.0000
174.209609	0	0.0000
174.212026	8	0.0153
174.214443	66	0.1260
174.216861	76	0.1451
174.219278	38	0.0726
174.221695	2	0.0038
174.224113	0	0.0000
174.286971	0	0.0000
174.289389	3	0.0057
174.291807	0	0.0000
174.957355	0	0.0000
174.959778	2	0.0038
174.962200	3	0.0057
174.964623	0	0.0000
174.996117	0	0.0000
174.998540	14	0.0267
175.000963	10	0.0191
175.003385	12	0.0229
175.005808	2	0.0038
175.008231	3	0.0057
175.010654	0	0.0000
175.022768	0	0.0000
175.025191	3	0.0057
175.027614	0	0.0000
175.030037	0	0.0000
175.032460	2	0.0038
175.034883	46	0.0878
175.037306	53	0.1012
175.039729	50	0.0955
175.042152	32	0.0611
175.044575	17	0.0325
175.046999	4	0.0076
175.049422	0	0.0000
175.054268	0	0.0000
175.056691	3	0.0057
175.059114	6	0.0115
175.061537	0	0.0000
175.085770	0	0.0000
175.088194	1	0.0019
175.090617	3	0.0057
175.093041	2	0.0038
175.095464	0	0.0000
175.114852	0	0.0000
175.117276	2	0.0038
175.119699	0	0.0000
175.131817	0	0.0000
175.134241	3	0.0057
175.136665	0	0.0000
175.146360	0	0.0000
175.148784	6	0.0115
175.151208	9	0.0172
175.153631	4	0.0076
175.156055	0	0.0000
175.216657	0	0.0000
175.219081	42	0.0802
175.221505	136	0.2597
175.223930	143	0.2731
175.226354	75	0.1432
175.228778	11	0.0210
175.231203	0	0.0000
175.238476	0	0.0000
175.240900	3	0.0057
175.243325	0	0.0000
175.534381	0	0.0000
175.536808	1	0.0019
175.539234	0	0.0000
175.951983	0	0.0000
175.954412	53	0.1012
175.956841	105	0.2005
175.959271	54	0.1031
175.961700	2	0.0038
175.964130	0	0.0000
175.993284	0	0.0000
175.995714	8	0.0153
175.998144	0	0.0000
176.000573	1	0.0019
176.003003	0	0.0000
176.046740	0	0.0000
176.049170	3	0.0057
176.051601	0	0.0000
176.058891	0	0.0000
176.061321	2	0.0038
176.063751	3	0.0057
176.066181	5	0.0095
176.068611	4	0.0076
176.071041	0	0.0000
176.148816	0	0.0000
176.151247	3	0.0057
176.153677	0	0.0000
176.221745	0	0.0000
176.224176	5	0.0095
176.226607	64	0.1222
176.229039	139	0.2654
176.231470	116	0.2215
176.233901	32	0.0611
176.236332	5	0.0095
176.238764	0	0.0000
176.920196	0	0.0000
176.922632	5	0.0095
176.925068	20	0.0382
176.927504	14	0.0267
176.929940	8	0.0153
176.932376	0	0.0000
177.000594	0	0.0000
177.003031	3	0.0057
177.005467	2	0.0038
177.007904	9	0.0172
177.010341	8	0.0153
177.012777	12	0.0229
177.015214	19	0.0363
177.017651	0	0.0000
177.039582	0	0.0000
177.042018	3	0.0057
177.044455	15	0.0286
177.046892	24	0.0458
177.049329	35	0.0668
177.051766	69	0.1318
177.054203	58	0.1108
177.056640	61	0.1165
177.059077	72	0.1375
177.061514	29	0.0554
177.063951	9	0.0172
177.066388	2	0.0038
177.068825	0	0.0000
177.071262	2	0.0038
177.073699	0	0.0000
177.085885	0	0.0000
177.088322	25	0.0477
177.090759	56	0.1069
177.093196	52	0.0993
177.095634	39	0.0745
177.098071	13	0.0248
177.100508	0	0.0000
177.105383	0	0.0000
177.107820	4	0.0076
177.110257	4	0.0076
177.112695	2	0.0038
177.115132	0	0.0000
177.129757	0	0.0000
177.132194	3	0.0057
177.134632	0	0.0000
177.137069	0	0.0000
177.139507	1	0.0019
177.141944	0	0.0000
177.163883	0	0.0000
177.166321	15	0.0286
177.168759	7	0.0134
177.171196	3	0.0057
177.173634	0	0.0000
177.229707	0	0.0000
177.232146	5	0.0095
177.234584	37	0.0707
177.237022	32	0.0611
177.239460	11	0.0210
177.241898	5	0.0095
177.244337	0	0.0000
177.988787	0	0.0000
177.991231	3	0.0057
177.993674	1	0.0019
177.996117	0	0.0000
178.042546	0	0.0000
178.044989	5	0.0095
178.047433	1	0.0019
178.049877	0	0.0000
178.052321	0	0.0000
178.054765	1	0.0019
178.057208	4	0.0076
178.059652	0	0.0000
178.079204	0	0.0000
178.081648	3	0.0057
178.084092	2	0.0038
178.086536	0	0.0000
178.106089	0	0.0000
178.108533	3	0.0057
178.110977	0	0.0000
178.132976	0	0.0000
178.135420	1	0.0019
178.137865	0	0.0000
178.238099	0	0.0000
178.240544	8	0.0153
178.242989	7	0.0134
178.245435	11	0.0210
178.247880	3	0.0057
178.250325	0	0.0000
178.942981	0	0.0000
178.945431	34	0.0649
178.947881	68	0.1298
178.950331	64	0.1222
178.952780	25	0.0477
178.955230	0	0.0000
178.957680	0	0.0000
178.960131	8	0.0153
178.962581	9	0.0172
178.965031	0	0.0000
179.011585	0	0.0000
179.014035	1	0.0019
179.016486	4	0.0076
179.018936	0	0.0000
179.028738	0	0.0000
179.031189	8	0.0153
179.033639	8	0.0153
179.036090	18	0.0344
179.038540	17	0.0325
179.040991	10	0.0191
179.043441	4	0.0076
179.045892	0	0.0000
179.048343	2	0.0038
179.050793	0	0.0000
179.053244	0	0.0000
179.055695	2	0.0038
179.058145	2	0.0038
179.060596	0	0.0000
179.065498	0	0.0000
179.067948	51	0.0974
179.070399	123	0.2349
179.072850	82	0.1566
179.075301	16	0.0306
179.077752	2	0.0038
179.080202	0	0.0000
179.099810	0	0.0000
179.102261	6	0.0115
179.104712	48	0.0917
179.107163	101	0.1929
179.109614	90	0.1719
179.112065	45	0.0859
179.114516	3	0.0057
179.116967	3	0.0057
179.119418	3	0.0057
179.121870	0	0.0000
179.141479	0	0.0000
179.143930	1	0.0019
179.146382	0	0.0000
179.178250	0	0.0000
179.180702	6	0.0115
179.183153	6	0.0115
179.185605	3	0.0057
179.188057	0	0.0000
180.007825	0	0.0000
180.010283	3	0.0057
180.012740	7	0.0134
180.015197	1	0.0019
180.017654	3	0.0057
180.020112	0	0.0000
180.034856	0	0.0000
180.037313	3	0.0057
180.039770	0	0.0000
180.059430	0	0.0000
180.061888	3	0.0057
180.064345	4	0.0076
180.066803	0	0.0000
180.069261	8	0.0153
180.071718	4	0.0076
180.074176	1	0.0019
180.076634	2	0.0038
180.079091	0	0.0000
180.081549	0	0.0000
180.084007	1	0.0019
180.086464	0	0.0000
180.101211	0	0.0000
180.103669	16	0.0306
180.106127	0	0.0000
180.108585	0	0.0000
180.111043	5	0.0095
180.113500	0	0.0000
180.115958	3	0.0057
180.118416	0	0.0000
180.130706	0	0.0000
180.133164	7	0.0134
180.135622	94	0.1795
180.138081	159	0.3036
180.140539	89	0.1699
180.142997	0	0.0000
180.256088	0	0.0000
180.258547	3	0.0057
180.261006	0	0.0000
180.905820	0	0.0000
180.908283	2	0.0038
180.910747	0	0.0000
180.984655	0	0.0000
180.987119	1	0.0019
180.989583	0	0.0000
181.046257	0	0.0000
181.048721	89	0.1699
181.051185	128	0.2444
181.053650	98	0.1871
181.056114	57	0.1088
181.058578	11	0.0210
181.061043	1	0.0019
181.063507	5	0.0095
181.065971	2	0.0038
181.068436	1	0.0019
181.070900	0	0.0000
181.073365	2	0.0038
181.075829	2	0.0038
181.078294	2	0.0038
181.080758	8	0.0153
181.083223	189	0.3609
181.085687	310	0.5919
181.088152	272	0.5194
181.090616	152	0.2902
181.093081	22	0.0420
181.095545	0	0.0000
181.105404	0	0.0000
181.107869	2	0.0038
181.110333	0	0.0000
181.127587	0	0.0000
181.130052	2	0.0038
181.132517	6	0.0115
181.134981	1	0.0019
181.137446	6	0.0115
181.139911	3	0.0057
181.142376	0	0.0000
181.154701	0	0.0000
181.157166	4	0.0076
181.159631	0	0.0000
181.162096	0	0.0000
181.164561	6	0.0115
181.167026	0	0.0000
181.971539	0	0.0000
181.974010	1	0.0019
181.976480	0	0.0000
182.020954	0	0.0000
182.023425	1	0.0019
182.025896	0	0.0000
182.043193	0	0.0000
182.045664	3	0.0057
182.048135	0	0.0000
182.055548	0	0.0000
182.058019	5	0.0095
182.060491	3	0.0057
182.062962	0	0.0000
182.087674	0	0.0000
182.090146	6	0.0115
182.092617	0	0.0000
182.102503	0	0.0000
182.104974	2	0.0038
182.107446	0	0.0000
182.151935	0	0.0000
182.154407	3	0.0057
182.156879	6	0.0115
182.159351	2	0.0038
182.161823	0	0.0000
182.189014	0	0.0000
182.191486	3	0.0057
182.193958	3	0.0057
182.196430	6	0.0115
182.198902	0	0.0000
182.993313	0	0.0000
182.995791	2	0.0038
182.998268	5	0.0095
183.000746	12	0.0229
183.003223	7	0.0134
183.005701	0	0.0000
183.037911	0	0.0000
183.040388	2	0.0038
183.042866	0	0.0000
[truncated: 43,433 more rows]
