# Supplementary material for: DGet! An open source deuteration calculator for mass spectrometry data
Source: J Cheminform. 2024 Mar 28;16:36. doi: 10.1186/s13321-024-00828-x (PMC10976818; doi:10.1186/s13321-024-00828-x)
Supplement: Supplementary file 2 — Additional file 2: NDF mass spectra. Mass spectra of the NDF compounds used to validate DGet and the program parameters (formula, adduct, cutoff) used. Mass spectra of the cholesterol compounds used in Figure 1 and the webapp tutorial (Additional file 1). [file 13321_2024_828_MOESM2_ESM.zip › Cholesterol H.txt]

100.000000	0	0.0000
100.079604	0	0.0000
100.081436	4	0.0065
100.083268	3	0.0049
100.085100	3	0.0049
100.086933	3	0.0049
100.088765	0	0.0000
100.108921	0	0.0000
100.110753	7	0.0114
100.112586	19	0.0309
100.114418	10	0.0163
100.116251	0	0.0000
100.119916	0	0.0000
100.121748	3	0.0049
100.123581	3	0.0049
100.125413	0	0.0000
101.054854	0	0.0000
101.056695	2	0.0033
101.058536	2	0.0033
101.060377	0	0.0000
101.067742	0	0.0000
101.069583	5	0.0081
101.071424	0	0.0000
101.073266	0	0.0000
101.075107	8	0.0130
101.076948	0	0.0000
101.100886	0	0.0000
101.102728	11	0.0179
101.104569	3	0.0049
101.106411	0	0.0000
101.962696	0	0.0000
101.964546	2	0.0033
101.966395	0	0.0000
102.055184	0	0.0000
102.057034	2	0.0033
102.058884	0	0.0000
102.060734	0	0.0000
102.062585	4	0.0065
102.064435	0	0.0000
102.066285	6	0.0098
102.068135	6	0.0098
102.069986	0	0.0000
102.088490	0	0.0000
102.090340	1	0.0016
102.092191	2	0.0033
102.094041	4	0.0065
102.095892	0	0.0000
102.097742	5	0.0081
102.099593	15	0.0244
102.101443	15	0.0244
102.103294	0	0.0000
102.108846	0	0.0000
102.110697	2	0.0033
102.112547	0	0.0000
102.127353	0	0.0000
102.129204	5	0.0081
102.131055	15	0.0244
102.132906	0	0.0000
103.002811	0	0.0000
103.004670	2	0.0033
103.006529	0	0.0000
103.038131	0	0.0000
103.039990	1	0.0016
103.041849	3	0.0049
103.043708	0	0.0000
103.071596	0	0.0000
103.073456	3	0.0049
103.075315	7	0.0114
103.077174	27	0.0439
103.079034	26	0.0423
103.080893	0	0.0000
104.104257	0	0.0000
104.106125	6	0.0098
104.107994	0	0.0000
104.109863	4	0.0065
104.111732	0	0.0000
105.059451	0	0.0000
105.061329	1	0.0016
105.063206	0	0.0000
106.058613	0	0.0000
106.060499	1	0.0016
106.062385	3	0.0049
106.064271	0	0.0000
106.066157	3	0.0049
106.068043	2	0.0033
106.069930	0	0.0000
106.086906	0	0.0000
106.088792	2	0.0033
106.090679	0	0.0000
107.030290	0	0.0000
107.032184	2	0.0033
107.034079	0	0.0000
107.070083	0	0.0000
107.071978	2	0.0033
107.073873	0	0.0000
107.075768	0	0.0000
107.077663	4	0.0065
107.079558	0	0.0000
107.964528	0	0.0000
107.966431	3	0.0049
107.968334	21	0.0341
107.970237	4	0.0065
107.972140	0	0.0000
108.042564	0	0.0000
108.044468	1	0.0016
108.046372	0	0.0000
109.021355	0	0.0000
109.023267	19	0.0309
109.025179	30	0.0488
109.027092	6	0.0098
109.029004	0	0.0000
109.048128	0	0.0000
109.050041	3	0.0049
109.051953	11	0.0179
109.053866	0	0.0000
109.061516	0	0.0000
109.063429	17	0.0276
109.065341	23	0.0374
109.067254	9	0.0146
109.069167	0	0.0000
109.072992	0	0.0000
109.074905	2	0.0033
109.076818	0	0.0000
109.097859	0	0.0000
109.099772	4	0.0065
109.101685	34	0.0553
109.103598	24	0.0390
109.105511	0	0.0000
110.006480	0	0.0000
110.008400	2	0.0033
110.010321	3	0.0049
110.012242	0	0.0000
110.062193	0	0.0000
110.064114	4	0.0065
110.066035	1	0.0016
110.067957	6	0.0098
110.069878	4	0.0065
110.071800	0	0.0000
111.019191	0	0.0000
111.021120	4	0.0065
111.023050	1	0.0016
111.024980	0	0.0000
111.044278	0	0.0000
111.046208	5	0.0081
111.048138	0	0.0000
111.079020	0	0.0000
111.080950	2	0.0033
111.082880	1	0.0016
111.084811	0	0.0000
111.113767	0	0.0000
111.115697	23	0.0374
111.117628	34	0.0553
111.119559	28	0.0455
111.121489	10	0.0163
111.123420	8	0.0130
111.125350	0	0.0000
113.058533	0	0.0000
113.060480	11	0.0179
113.062428	21	0.0341
113.064375	6	0.0098
113.066323	0	0.0000
113.093588	0	0.0000
113.095536	3	0.0049
113.097484	0	0.0000
114.051912	0	0.0000
114.053868	3	0.0049
114.055824	0	0.0000
114.087121	0	0.0000
114.089077	11	0.0179
114.091033	78	0.1268
114.092989	116	0.1885
114.094946	69	0.1121
114.096902	16	0.0260
114.098858	1	0.0016
114.100814	3	0.0049
114.102771	0	0.0000
115.037849	0	0.0000
115.039814	9	0.0146
115.041778	7	0.0114
115.043742	0	0.0000
115.071245	0	0.0000
115.073210	6	0.0098
115.075175	36	0.0585
115.077139	30	0.0488
115.079104	15	0.0244
115.081069	0	0.0000
115.084998	0	0.0000
115.086963	2	0.0033
115.088928	0	0.0000
115.110541	0	0.0000
115.112506	4	0.0065
115.114471	3	0.0049
115.116436	0	0.0000
116.073408	0	0.0000
116.075381	2	0.0033
116.077355	0	0.0000
116.108928	0	0.0000
116.110901	10	0.0163
116.112875	10	0.0163
116.114848	1	0.0016
116.116822	0	0.0000
116.142479	0	0.0000
116.144453	3	0.0049
116.146426	7	0.0114
116.148400	0	0.0000
116.980853	0	0.0000
116.982833	1	0.0016
116.984814	0	0.0000
116.990757	0	0.0000
116.992738	4	0.0065
116.994719	0	0.0000
117.093788	0	0.0000
117.095770	1	0.0016
117.097752	0	0.0000
117.099734	3	0.0049
117.101716	9	0.0146
117.103698	6	0.0098
117.105679	0	0.0000
117.109643	0	0.0000
117.111625	3	0.0049
117.113607	0	0.0000
117.981332	0	0.0000
117.983321	2	0.0033
117.985310	0	0.0000
118.092759	0	0.0000
118.094749	8	0.0130
118.096740	3	0.0049
118.098730	0	0.0000
118.974085	0	0.0000
118.976083	3	0.0049
118.978080	0	0.0000
118.986071	0	0.0000
118.988069	2	0.0033
118.990067	12	0.0195
118.992065	7	0.0114
118.994062	0	0.0000
119.065995	0	0.0000
119.067993	6	0.0098
119.069992	0	0.0000
119.083981	0	0.0000
119.085980	1	0.0016
119.087979	0	0.0000
120.063292	0	0.0000
120.065298	1	0.0016
120.067305	2	0.0033
120.069312	3	0.0049
120.071319	0	0.0000
120.081353	0	0.0000
120.083360	2	0.0033
120.085367	0	0.0000
120.984156	0	0.0000
120.986170	8	0.0130
120.988185	0	0.0000
121.018404	0	0.0000
121.020419	2	0.0033
121.022433	0	0.0000
121.028478	0	0.0000
121.030493	3	0.0049
121.032508	1	0.0016
121.034522	1	0.0016
121.036537	0	0.0000
121.038552	2	0.0033
121.040567	0	0.0000
121.044597	0	0.0000
121.046612	4	0.0065
121.048627	0	0.0000
121.062732	0	0.0000
121.064748	4	0.0065
121.066763	5	0.0081
121.068778	4	0.0065
121.070793	0	0.0000
121.099007	0	0.0000
121.101023	17	0.0276
121.103038	21	0.0341
121.105054	0	0.0000
122.054175	0	0.0000
122.056199	12	0.0195
122.058222	0	0.0000
122.092622	0	0.0000
122.094646	38	0.0618
122.096669	31	0.0504
122.098693	6	0.0098
122.100717	1	0.0016
122.102741	11	0.0179
122.104764	0	0.0000
123.039504	0	0.0000
123.041535	2	0.0033
123.043567	2	0.0033
123.045598	0	0.0000
123.047630	13	0.0211
123.049662	14	0.0228
123.051693	7	0.0114
123.053725	0	0.0000
123.078105	0	0.0000
123.080137	3	0.0049
123.082169	0	0.0000
123.094361	0	0.0000
123.096392	2	0.0033
123.098424	0	0.0000
123.110617	0	0.0000
123.112649	2	0.0033
123.114681	4	0.0065
123.116713	4	0.0065
123.118745	13	0.0211
123.120777	2	0.0033
123.122810	0	0.0000
123.979847	0	0.0000
123.981886	12	0.0195
123.983925	6	0.0098
123.985965	0	0.0000
124.081830	0	0.0000
124.083870	2	0.0033
124.085910	24	0.0390
124.087951	28	0.0455
124.089991	15	0.0244
124.092031	0	0.0000
124.096111	0	0.0000
124.098151	2	0.0033
124.100192	0	0.0000
125.056860	0	0.0000
125.058908	3	0.0049
125.060956	19	0.0309
125.063004	1	0.0016
125.065052	0	0.0000
125.069148	0	0.0000
125.071197	2	0.0033
125.073245	6	0.0098
125.075293	0	0.0000
125.091680	0	0.0000
125.093728	2	0.0033
125.095776	9	0.0146
125.097825	2	0.0033
125.099873	0	0.0000
125.992531	0	0.0000
125.994587	1	0.0016
125.996642	1	0.0016
125.998698	3	0.0049
126.000754	0	0.0000
126.054210	0	0.0000
126.056267	3	0.0049
126.058323	0	0.0000
126.987407	0	0.0000
126.989471	4	0.0065
126.991534	3	0.0049
126.993598	0	0.0000
127.041072	0	0.0000
127.043136	4	0.0065
127.045201	0	0.0000
127.069974	0	0.0000
127.072038	6	0.0098
127.074103	8	0.0130
127.076167	15	0.0244
127.078232	0	0.0000
127.080296	3	0.0049
127.082361	0	0.0000
127.109202	0	0.0000
127.111267	6	0.0098
127.113332	2	0.0033
127.115397	0	0.0000
127.986195	0	0.0000
127.988267	2	0.0033
127.990339	4	0.0065
127.992411	4	0.0065
127.994483	0	0.0000
128.139564	0	0.0000
128.141637	2	0.0033
128.143711	0	0.0000
128.145784	3	0.0049
128.147857	8	0.0130
128.149930	0	0.0000
128.963937	0	0.0000
128.966017	2	0.0033
128.968096	0	0.0000
128.984736	0	0.0000
128.986816	4	0.0065
128.988896	5	0.0081
128.990976	4	0.0065
128.993056	2	0.0033
128.995136	0	0.0000
129.026339	0	0.0000
129.028420	13	0.0211
129.030500	0	0.0000
129.040902	0	0.0000
129.042983	1	0.0016
129.045063	0	0.0000
129.047144	0	0.0000
129.049224	2	0.0033
129.051305	0	0.0000
129.055466	0	0.0000
129.057546	14	0.0228
129.059627	6	0.0098
129.061708	3	0.0049
129.063788	2	0.0033
129.065869	1	0.0016
129.067949	0	0.0000
129.086676	0	0.0000
129.088757	1	0.0016
129.090838	8	0.0130
129.092919	8	0.0130
129.095000	0	0.0000
129.097081	1	0.0016
129.099161	0	0.0000
129.101242	2	0.0033
129.103323	0	0.0000
129.126215	0	0.0000
129.128296	3	0.0049
129.130377	0	0.0000
129.144946	0	0.0000
129.147027	3	0.0049
129.149108	4	0.0065
129.151190	3	0.0049
129.153271	0	0.0000
129.974629	0	0.0000
129.976717	1	0.0016
129.978805	0	0.0000
130.031010	0	0.0000
130.033099	1	0.0016
130.035187	6	0.0098
130.037275	0	0.0000
130.064427	0	0.0000
130.066516	3	0.0049
130.068604	1	0.0016
130.070693	3	0.0049
130.072782	0	0.0000
130.120828	0	0.0000
130.122917	2	0.0033
130.125006	0	0.0000
130.154256	0	0.0000
130.156346	9	0.0146
130.158435	52	0.0845
130.160524	49	0.0796
130.162614	19	0.0309
130.164703	0	0.0000
130.166793	7	0.0114
130.168882	6	0.0098
130.170972	2	0.0033
130.173062	0	0.0000
130.982978	0	0.0000
130.985074	2	0.0033
130.987170	0	0.0000
130.991362	0	0.0000
130.993458	5	0.0081
130.995554	0	0.0000
131.003939	0	0.0000
131.006035	2	0.0033
131.008131	0	0.0000
131.159105	0	0.0000
131.161203	8	0.0130
131.163300	0	0.0000
131.969974	0	0.0000
131.972078	1	0.0016
131.974182	0	0.0000
131.978390	0	0.0000
131.980494	5	0.0081
131.982598	0	0.0000
131.984702	3	0.0049
131.986806	0	0.0000
132.098346	0	0.0000
132.100451	15	0.0244
132.102556	0	0.0000
132.108871	0	0.0000
132.110976	3	0.0049
132.113081	4	0.0065
132.115186	0	0.0000
132.969123	0	0.0000
132.971235	3	0.0049
132.973347	3	0.0049
132.975459	0	0.0000
133.049387	0	0.0000
133.051499	2	0.0033
133.053612	5	0.0081
133.055725	1	0.0016
133.057837	0	0.0000
133.066288	0	0.0000
133.068400	3	0.0049
133.070513	0	0.0000
133.074738	0	0.0000
133.076851	3	0.0049
133.078964	0	0.0000
133.081077	0	0.0000
133.083189	7	0.0114
133.085302	4	0.0065
133.087415	1	0.0016
133.089528	0	0.0000
133.097979	0	0.0000
133.100092	9	0.0146
133.102205	23	0.0374
133.104318	24	0.0390
133.106431	10	0.0163
133.108544	3	0.0049
133.110657	0	0.0000
133.974160	0	0.0000
133.976280	1	0.0016
133.978400	3	0.0049
133.980520	0	0.0000
134.042004	0	0.0000
134.044124	1	0.0016
134.046244	0	0.0000
134.054726	0	0.0000
134.056847	2	0.0033
134.058967	0	0.0000
134.061088	5	0.0081
134.063208	2	0.0033
134.065329	0	0.0000
134.078053	0	0.0000
134.080173	3	0.0049
134.082294	0	0.0000
134.953193	0	0.0000
134.955320	3	0.0049
134.957448	0	0.0000
134.963831	0	0.0000
134.965959	8	0.0130
134.968086	2	0.0033
134.970214	0	0.0000
134.978725	0	0.0000
134.980853	1	0.0016
134.982981	0	0.0000
134.985108	2	0.0033
134.987236	0	0.0000
135.006388	0	0.0000
135.008516	21	0.0341
135.010644	6	0.0098
135.012772	0	0.0000
135.014900	2	0.0033
135.017028	0	0.0000
135.097907	0	0.0000
135.100036	6	0.0098
135.102165	22	0.0358
135.104293	22	0.0358
135.106422	9	0.0146
135.108551	0	0.0000
135.112809	0	0.0000
135.114937	16	0.0260
135.117066	81	0.1316
135.119195	79	0.1284
135.121324	29	0.0471
135.123453	2	0.0033
135.125582	0	0.0000
136.019080	0	0.0000
136.021216	1	0.0016
136.023352	5	0.0081
136.025488	0	0.0000
136.070348	0	0.0000
136.072484	9	0.0146
136.074621	11	0.0179
136.076757	0	0.0000
136.093849	0	0.0000
136.095985	2	0.0033
136.098122	0	0.0000
137.059140	0	0.0000
137.061284	4	0.0065
137.063429	11	0.0179
137.065573	9	0.0146
137.067717	8	0.0130
137.069861	3	0.0049
137.072005	0	0.0000
137.078438	0	0.0000
137.080582	3	0.0049
137.082727	0	0.0000
137.097737	0	0.0000
137.099882	3	0.0049
137.102026	0	0.0000
137.129905	0	0.0000
137.132050	3	0.0049
137.134195	0	0.0000
138.029995	0	0.0000
138.032146	3	0.0049
138.034298	0	0.0000
138.051512	0	0.0000
138.053664	3	0.0049
138.055816	0	0.0000
138.057968	4	0.0065
138.060120	4	0.0065
138.062272	0	0.0000
138.096705	0	0.0000
138.098857	19	0.0309
138.101010	0	0.0000
138.103162	0	0.0000
138.105314	2	0.0033
138.107467	0	0.0000
138.952457	0	0.0000
138.954616	2	0.0033
138.956775	0	0.0000
139.034507	0	0.0000
139.036666	1	0.0016
139.038826	3	0.0049
139.040985	9	0.0146
139.043145	2	0.0033
139.045305	2	0.0033
139.047464	9	0.0146
139.049624	15	0.0244
139.051783	0	0.0000
139.056103	0	0.0000
139.058262	7	0.0114
139.060422	8	0.0130
139.062582	2	0.0033
139.064742	0	0.0000
139.069061	0	0.0000
139.071221	2	0.0033
139.073381	0	0.0000
139.079860	0	0.0000
139.082020	2	0.0033
139.084180	6	0.0098
139.086340	4	0.0065
139.088500	2	0.0033
139.090660	2	0.0033
139.092820	3	0.0049
139.094980	0	0.0000
139.107940	0	0.0000
139.110100	12	0.0195
139.112260	3	0.0049
139.114420	0	0.0000
139.118741	0	0.0000
139.120901	3	0.0049
139.123061	0	0.0000
139.951648	0	0.0000
139.953815	1	0.0016
139.955981	0	0.0000
140.075173	0	0.0000
140.077340	5	0.0081
140.079508	0	0.0000
140.081676	0	0.0000
140.083843	2	0.0033
140.086011	0	0.0000
140.956593	0	0.0000
140.958767	6	0.0098
140.960941	46	0.0748
140.963116	24	0.0390
140.965290	0	0.0000
140.993560	0	0.0000
140.995734	2	0.0033
140.997909	17	0.0276
141.000084	0	0.0000
141.008783	0	0.0000
141.010958	3	0.0049
141.013132	3	0.0049
141.015307	5	0.0081
141.017482	0	0.0000
141.056632	0	0.0000
141.058807	25	0.0406
141.060983	2	0.0033
141.063158	0	0.0000
141.065333	3	0.0049
141.067508	0	0.0000
141.084911	0	0.0000
141.087086	3	0.0049
141.089261	0	0.0000
141.091437	27	0.0439
141.093612	25	0.0406
141.095788	18	0.0293
141.097963	5	0.0081
141.100139	0	0.0000
141.126246	0	0.0000
141.128422	1	0.0016
141.130597	0	0.0000
141.965132	0	0.0000
141.967314	3	0.0049
141.969497	0	0.0000
142.045883	0	0.0000
142.048066	1	0.0016
142.050249	4	0.0065
142.052432	2	0.0033
142.054615	4	0.0065
142.056798	0	0.0000
142.159410	0	0.0000
142.161594	2	0.0033
142.163778	0	0.0000
142.935662	0	0.0000
142.937851	18	0.0293
142.940041	37	0.0601
142.942231	19	0.0309
142.944420	1	0.0016
142.946610	0	0.0000
142.948800	0	0.0000
142.950989	2	0.0033
142.953179	2	0.0033
142.955369	0	0.0000
142.957559	5	0.0081
142.959748	0	0.0000
142.992597	0	0.0000
142.994787	3	0.0049
142.996977	6	0.0098
142.999167	0	0.0000
143.040782	0	0.0000
143.042972	4	0.0065
143.045163	4	0.0065
143.047353	0	0.0000
143.064877	0	0.0000
143.067068	7	0.0114
143.069259	26	0.0423
143.071449	37	0.0601
143.073640	19	0.0309
143.075831	0	0.0000
143.078021	1	0.0016
143.080212	0	0.0000
143.113074	0	0.0000
143.115265	4	0.0065
143.117456	3	0.0049
143.119647	0	0.0000
143.992997	0	0.0000
143.995195	4	0.0065
143.997393	5	0.0081
143.999591	3	0.0049
144.001788	0	0.0000
144.036954	0	0.0000
144.039152	1	0.0016
144.041351	0	0.0000
144.067728	0	0.0000
144.069927	5	0.0081
144.072125	0	0.0000
144.074323	0	0.0000
144.076522	2	0.0033
144.078720	10	0.0163
144.080918	5	0.0081
144.083117	0	0.0000
144.138081	0	0.0000
144.140280	4	0.0065
144.142479	2	0.0033
144.144678	0	0.0000
144.966012	0	0.0000
144.968217	1	0.0016
144.970422	0	0.0000
144.988064	0	0.0000
144.990269	4	0.0065
144.992474	0	0.0000
145.014528	0	0.0000
145.016734	11	0.0179
145.018939	13	0.0211
145.021145	3	0.0049
145.023350	0	0.0000
145.047612	0	0.0000
145.049818	3	0.0049
145.052024	0	0.0000
145.082906	0	0.0000
145.085112	3	0.0049
145.087318	0	0.0000
145.089524	0	0.0000
145.091730	3	0.0049
145.093936	0	0.0000
145.993195	0	0.0000
145.995408	3	0.0049
145.997621	0	0.0000
146.057376	0	0.0000
146.059590	2	0.0033
146.061803	1	0.0016
146.064016	0	0.0000
146.092792	0	0.0000
146.095006	3	0.0049
146.097220	4	0.0065
146.099434	3	0.0049
146.101647	0	0.0000
146.955171	0	0.0000
146.957391	2	0.0033
146.959612	0	0.0000
146.970713	0	0.0000
146.972933	4	0.0065
146.975154	0	0.0000
146.986255	0	0.0000
146.988476	4	0.0065
146.990696	9	0.0146
146.992917	0	0.0000
147.006240	0	0.0000
147.008460	5	0.0081
147.010681	18	0.0293
147.012901	13	0.0211
147.015122	0	0.0000
147.039550	0	0.0000
147.041771	1	0.0016
147.043992	0	0.0000
147.046213	2	0.0033
147.048433	6	0.0098
147.050654	3	0.0049
147.052875	1	0.0016
147.055096	0	0.0000
147.061759	0	0.0000
147.063980	3	0.0049
147.066201	9	0.0146
147.068422	1	0.0016
147.070643	0	0.0000
147.079527	0	0.0000
147.081748	1	0.0016
147.083970	0	0.0000
147.086191	0	0.0000
147.088412	2	0.0033
147.090633	16	0.0260
147.092854	0	0.0000
147.112846	0	0.0000
147.115067	4	0.0065
147.117289	35	0.0569
147.119510	42	0.0683
147.121732	14	0.0228
147.123953	3	0.0049
147.126174	0	0.0000
148.058441	0	0.0000
148.060669	1	0.0016
148.062898	4	0.0065
148.065126	0	0.0000
148.094099	0	0.0000
148.096327	2	0.0033
148.098556	5	0.0081
148.100785	1	0.0016
148.103014	3	0.0049
148.105243	0	0.0000
148.980238	0	0.0000
148.982474	15	0.0244
148.984709	3	0.0049
148.986945	1	0.0016
148.989180	0	0.0000
149.020479	0	0.0000
149.022714	7	0.0114
149.024950	51	0.0829
149.027186	20	0.0325
149.029422	0	0.0000
149.060724	0	0.0000
149.062960	8	0.0130
149.065196	5	0.0081
149.067432	0	0.0000
149.069668	3	0.0049
149.071905	5	0.0081
149.074141	0	0.0000
149.078613	0	0.0000
149.080849	3	0.0049
149.083085	8	0.0130
149.085321	1	0.0016
149.087558	0	0.0000
149.094266	0	0.0000
149.096503	1	0.0016
149.098739	0	0.0000
149.116630	0	0.0000
149.118866	2	0.0033
149.121103	0	0.0000
149.130049	0	0.0000
149.132286	19	0.0309
149.134522	38	0.0618
149.136759	13	0.0211
149.138995	0	0.0000
149.949747	0	0.0000
149.951989	7	0.0114
149.954232	20	0.0325
149.956475	7	0.0114
149.958718	0	0.0000
149.996847	0	0.0000
149.999090	1	0.0016
150.001333	0	0.0000
150.059658	0	0.0000
150.061902	2	0.0033
150.064145	2	0.0033
150.066389	0	0.0000
150.088825	0	0.0000
150.091069	12	0.0195
150.093313	4	0.0065
150.095556	0	0.0000
150.106776	0	0.0000
150.109019	1	0.0016
150.111263	0	0.0000
150.120239	0	0.0000
150.122483	2	0.0033
150.124727	8	0.0130
150.126971	6	0.0098
150.129215	11	0.0179
150.131459	11	0.0179
150.133703	2	0.0033
150.135947	0	0.0000
151.014661	0	0.0000
151.016912	4	0.0065
151.019163	0	0.0000
151.021413	1	0.0016
151.023664	0	0.0000
151.070932	0	0.0000
151.073184	1	0.0016
151.075435	19	0.0309
151.077686	13	0.0211
151.079937	5	0.0081
151.082188	8	0.0130
151.084439	3	0.0049
151.086690	4	0.0065
151.088941	0	0.0000
151.102449	0	0.0000
151.104700	1	0.0016
151.106951	0	0.0000
151.109203	0	0.0000
151.111454	10	0.0163
151.113705	35	0.0569
151.115957	6	0.0098
151.118208	0	0.0000
151.147478	0	0.0000
151.149729	2	0.0033
151.151981	0	0.0000
151.947860	0	0.0000
151.950117	16	0.0260
151.952375	16	0.0260
151.954632	0	0.0000
152.004304	0	0.0000
152.006562	4	0.0065
152.008820	0	0.0000
152.013336	0	0.0000
152.015594	2	0.0033
152.017852	0	0.0000
153.049287	0	0.0000
153.051552	5	0.0081
153.053818	18	0.0293
153.056084	4	0.0065
153.058350	0	0.0000
153.065147	0	0.0000
153.067413	5	0.0081
153.069679	11	0.0179
153.071945	7	0.0114
153.074211	0	0.0000
153.094605	0	0.0000
153.096871	4	0.0065
153.099137	0	0.0000
153.947835	0	0.0000
153.950107	3	0.0049
153.952380	0	0.0000
154.045563	0	0.0000
154.047836	3	0.0049
154.050109	0	0.0000
154.061475	0	0.0000
154.063748	6	0.0098
154.066022	0	0.0000
154.944747	0	0.0000
154.947027	3	0.0049
154.949307	0	0.0000
154.960706	0	0.0000
154.962985	3	0.0049
154.965265	3	0.0049
154.967545	0	0.0000
154.972105	0	0.0000
154.974385	3	0.0049
154.976665	0	0.0000
154.999465	0	0.0000
155.001746	4	0.0065
155.004026	1	0.0016
155.006306	0	0.0000
155.033669	0	0.0000
155.035950	2	0.0033
155.038230	0	0.0000
155.040510	0	0.0000
155.042791	3	0.0049
155.045071	3	0.0049
155.047352	0	0.0000
155.072438	0	0.0000
155.074719	4	0.0065
155.077000	3	0.0049
155.079280	1	0.0016
155.081561	1	0.0016
155.083842	0	0.0000
155.102088	0	0.0000
155.104369	10	0.0163
155.106650	32	0.0520
155.108931	0	0.0000
155.149991	0	0.0000
155.152272	2	0.0033
155.154553	0	0.0000
155.976897	0	0.0000
155.979185	1	0.0016
155.981472	0	0.0000
156.036373	0	0.0000
156.038661	2	0.0033
156.040948	0	0.0000
156.050100	0	0.0000
156.052388	6	0.0098
156.054675	0	0.0000
156.077555	0	0.0000
156.079843	8	0.0130
156.082131	1	0.0016
156.084419	0	0.0000
156.109589	0	0.0000
156.111878	2	0.0033
156.114166	0	0.0000
156.146204	0	0.0000
156.148493	2	0.0033
156.150781	0	0.0000
156.945929	0	0.0000
156.948224	2	0.0033
156.950518	6	0.0098
156.952812	1	0.0016
156.955107	0	0.0000
156.957401	0	0.0000
156.959696	5	0.0081
156.961990	0	0.0000
156.964285	0	0.0000
156.966579	7	0.0114
156.968874	16	0.0260
156.971169	1	0.0016
156.973463	1	0.0016
156.975758	4	0.0065
156.978052	0	0.0000
157.040014	0	0.0000
157.042309	4	0.0065
157.044604	0	0.0000
157.053785	0	0.0000
157.056080	8	0.0130
157.058375	1	0.0016
157.060670	3	0.0049
157.062965	2	0.0033
157.065261	3	0.0049
157.067556	3	0.0049
157.069851	0	0.0000
157.079033	0	0.0000
157.081328	85	0.1381
157.083623	395	0.6420
157.085919	488	0.7931
157.088214	297	0.4827
157.090510	64	0.1040
157.092805	0	0.0000
157.095101	2	0.0033
157.097396	5	0.0081
157.099692	0	0.0000
157.120352	0	0.0000
157.122648	3	0.0049
157.124944	6	0.0098
157.127239	0	0.0000
157.136422	0	0.0000
157.138718	3	0.0049
157.141014	0	0.0000
157.987014	0	0.0000
157.989316	3	0.0049
157.991618	0	0.0000
158.033058	0	0.0000
158.035360	3	0.0049
158.037662	0	0.0000
158.086016	0	0.0000
158.088318	29	0.0471
158.090621	27	0.0439
158.092924	19	0.0309
158.095227	3	0.0049
158.097530	12	0.0195
158.099832	0	0.0000
158.148195	0	0.0000
158.150498	1	0.0016
158.152802	23	0.0374
158.155105	41	0.0666
158.157408	31	0.0504
158.159711	20	0.0325
158.162015	0	0.0000
158.235728	0	0.0000
158.238032	3	0.0049
158.240336	0	0.0000
158.254159	0	0.0000
158.256463	3	0.0049
158.258767	0	0.0000
158.272591	0	0.0000
158.274895	3	0.0049
158.277199	0	0.0000
158.293329	0	0.0000
158.295633	3	0.0049
158.297937	0	0.0000
158.918391	0	0.0000
158.920700	4	0.0065
158.923008	4	0.0065
158.925317	0	0.0000
158.929935	0	0.0000
158.932244	3	0.0049
158.934553	3	0.0049
158.936862	0	0.0000
158.939170	3	0.0049
158.941479	3	0.0049
158.943788	0	0.0000
158.959951	0	0.0000
158.962261	32	0.0520
158.964570	25	0.0406
158.966879	0	0.0000
158.971497	0	0.0000
158.973806	3	0.0049
158.976115	5	0.0081
158.978425	8	0.0130
158.980734	0	0.0000
159.015374	0	0.0000
159.017684	9	0.0146
159.019993	0	0.0000
159.022303	2	0.0033
159.024612	0	0.0000
159.026922	6	0.0098
159.029231	0	0.0000
159.036160	0	0.0000
159.038470	1	0.0016
159.040779	1	0.0016
159.043089	0	0.0000
159.056947	0	0.0000
159.059257	2	0.0033
159.061567	0	0.0000
159.082356	0	0.0000
159.084666	1	0.0016
159.086976	0	0.0000
159.098526	0	0.0000
159.100836	7	0.0114
159.103146	1	0.0016
159.105457	0	0.0000
159.153973	0	0.0000
159.156284	2	0.0033
159.158594	3	0.0049
159.160905	0	0.0000
159.963670	0	0.0000
159.965987	1	0.0016
159.968303	3	0.0049
159.970620	0	0.0000
159.977569	0	0.0000
159.979885	5	0.0081
159.982202	0	0.0000
160.000734	0	0.0000
160.003051	12	0.0195
160.005368	0	0.0000
160.016951	0	0.0000
160.019268	3	0.0049
160.021585	24	0.0390
160.023901	13	0.0211
160.026218	0	0.0000
160.033169	0	0.0000
160.035485	3	0.0049
160.037802	1	0.0016
160.040119	0	0.0000
160.063289	0	0.0000
160.065606	3	0.0049
160.067923	3	0.0049
160.070241	0	0.0000
160.072558	0	0.0000
160.074875	3	0.0049
160.077192	2	0.0033
160.079509	0	0.0000
160.109634	0	0.0000
160.111952	10	0.0163
160.114269	6	0.0098
160.116586	0	0.0000
160.970548	0	0.0000
160.972872	1	0.0016
160.975196	30	0.0488
160.977519	22	0.0358
160.979843	0	0.0000
160.984490	0	0.0000
160.986814	10	0.0163
160.989138	57	0.0926
160.991462	84	0.1365
160.993785	71	0.1154
160.996109	9	0.0146
160.998433	0	0.0000
161.012376	0	0.0000
161.014700	2	0.0033
161.017024	4	0.0065
161.019348	2	0.0033
161.021672	0	0.0000
161.040265	0	0.0000
161.042589	2	0.0033
161.044913	4	0.0065
161.047237	0	0.0000
161.068156	0	0.0000
161.070480	1	0.0016
161.072804	1	0.0016
161.075129	0	0.0000
161.082102	0	0.0000
161.084426	8	0.0130
161.086751	0	0.0000
161.093724	0	0.0000
161.096049	2	0.0033
161.098374	7	0.0114
161.100698	0	0.0000
161.109997	0	0.0000
161.112321	3	0.0049
161.114646	0	0.0000
161.128594	0	0.0000
161.130919	46	0.0748
161.133244	181	0.2942
161.135569	186	0.3023
161.137893	82	0.1333
161.140218	15	0.0244
161.142543	2	0.0033
161.144868	0	0.0000
161.147193	3	0.0049
161.149518	0	0.0000
161.978254	0	0.0000
161.980585	12	0.0195
161.982916	0	0.0000
162.003895	0	0.0000
162.006226	6	0.0098
162.008557	3	0.0049
162.010888	1	0.0016
162.013219	0	0.0000
162.055183	0	0.0000
162.057514	1	0.0016
162.059846	0	0.0000
162.062177	0	0.0000
162.064509	2	0.0033
162.066840	3	0.0049
162.069172	0	0.0000
162.968062	0	0.0000
162.970400	15	0.0244
162.972738	32	0.0520
162.975076	30	0.0488
162.977414	12	0.0195
162.979752	7	0.0114
162.982090	0	0.0000
162.984428	0	0.0000
162.986766	1	0.0016
162.989104	0	0.0000
162.998457	0	0.0000
163.000795	2	0.0033
163.003134	3	0.0049
163.005472	1	0.0016
163.007810	0	0.0000
163.026517	0	0.0000
163.028855	1	0.0016
163.031194	0	0.0000
163.033532	3	0.0049
163.035871	4	0.0065
163.038209	55	0.0894
163.040548	77	0.1251
163.042886	62	0.1008
163.045225	18	0.0293
163.047564	0	0.0000
163.056918	0	0.0000
163.059257	498	0.8094
163.061595	1206	1.9601
163.063934	1253	2.0364
163.066273	669	1.0873
163.068611	36	0.0585
163.070950	0	0.0000
163.082644	0	0.0000
163.084983	2	0.0033
163.087322	0	0.0000
163.127085	0	0.0000
163.129424	4	0.0065
163.131763	7	0.0114
163.134102	0	0.0000
163.143459	0	0.0000
163.145799	2	0.0033
163.148138	16	0.0260
163.150477	9	0.0146
163.152817	2	0.0033
163.155156	0	0.0000
163.953849	0	0.0000
163.956194	2	0.0033
163.958539	0	0.0000
163.972610	0	0.0000
163.974955	13	0.0211
163.977300	21	0.0341
163.979646	4	0.0065
163.981991	0	0.0000
163.993717	0	0.0000
163.996063	16	0.0260
163.998408	4	0.0065
164.000754	8	0.0130
164.003099	4	0.0065
164.005444	0	0.0000
164.042974	0	0.0000
164.045319	5	0.0081
164.047665	4	0.0065
164.050011	3	0.0049
164.052357	3	0.0049
164.054702	0	0.0000
164.057048	0	0.0000
164.059394	70	0.1138
164.061740	171	0.2779
164.064086	198	0.3218
164.066431	124	0.2015
164.068777	35	0.0569
164.071123	5	0.0081
164.073469	6	0.0098
164.075815	3	0.0049
164.078161	0	0.0000
164.092237	0	0.0000
164.094583	3	0.0049
164.096929	0	0.0000
164.106314	0	0.0000
164.108660	3	0.0049
164.111006	0	0.0000
164.125084	0	0.0000
164.127430	5	0.0081
164.129776	0	0.0000
164.132122	17	0.0276
164.134469	11	0.0179
164.136815	0	0.0000
164.143854	0	0.0000
164.146201	1	0.0016
164.148547	0	0.0000
164.916736	0	0.0000
164.919088	19	0.0309
164.921440	16	0.0260
164.923792	0	0.0000
164.928496	0	0.0000
164.930848	18	0.0293
164.933200	28	0.0455
164.935552	24	0.0390
164.937904	0	0.0000
164.940257	2	0.0033
164.942609	1	0.0016
164.944961	0	0.0000
164.968483	0	0.0000
164.970835	19	0.0309
164.973188	106	0.1723
164.975540	0	0.0000
164.996712	0	0.0000
164.999065	6	0.0098
165.001417	0	0.0000
165.041413	0	0.0000
165.043766	4	0.0065
165.046119	4	0.0065
165.048471	0	0.0000
165.050824	0	0.0000
165.053177	4	0.0065
165.055530	44	0.0715
165.057883	116	0.1885
165.060236	124	0.2015
165.062589	84	0.1365
165.064942	42	0.0683
165.067295	14	0.0228
165.069648	6	0.0098
165.072001	3	0.0049
165.074354	0	0.0000
165.088473	0	0.0000
165.090826	6	0.0098
165.093179	0	0.0000
165.095532	0	0.0000
165.097886	1	0.0016
165.100239	0	0.0000
165.123772	0	0.0000
165.126126	3	0.0049
165.128479	6	0.0098
165.130833	7	0.0114
165.133186	1	0.0016
165.135540	0	0.0000
165.137893	0	0.0000
165.140247	2	0.0033
165.142600	0	0.0000
165.347423	0	0.0000
165.349778	3	0.0049
165.352133	0	0.0000
165.493466	0	0.0000
165.495822	3	0.0049
165.498178	0	0.0000
165.957934	0	0.0000
165.960293	3	0.0049
165.962652	0	0.0000
165.981528	0	0.0000
165.983888	12	0.0195
165.986247	0	0.0000
166.068842	0	0.0000
166.071202	2	0.0033
166.073562	0	0.0000
166.075922	0	0.0000
166.078283	2	0.0033
166.080643	5	0.0081
166.083003	0	0.0000
166.090084	0	0.0000
166.092444	3	0.0049
166.094805	0	0.0000
166.097165	0	0.0000
166.099525	5	0.0081
166.101886	0	0.0000
166.950343	0	0.0000
166.952709	2	0.0033
166.955075	0	0.0000
166.995307	0	0.0000
166.997674	2	0.0033
167.000041	0	0.0000
167.045012	0	0.0000
167.047379	2	0.0033
167.049746	0	0.0000
167.052113	0	0.0000
167.054480	22	0.0358
167.056848	80	0.1300
167.059215	57	0.0926
167.061582	7	0.0114
167.063949	2	0.0033
167.066316	2	0.0033
167.068684	0	0.0000
167.073418	0	0.0000
167.075785	1	0.0016
167.078153	6	0.0098
167.080520	6	0.0098
167.082887	6	0.0098
167.085255	0	0.0000
167.087622	0	0.0000
167.089989	3	0.0049
167.092357	3	0.0049
167.094724	0	0.0000
167.101827	0	0.0000
167.104194	29	0.0471
167.106562	55	0.0894
167.108929	53	0.0861
167.111297	14	0.0228
167.113664	7	0.0114
167.116032	4	0.0065
167.118399	1	0.0016
167.120767	0	0.0000
167.554320	0	0.0000
167.556691	1	0.0016
167.559061	0	0.0000
167.919603	0	0.0000
167.921976	2	0.0033
167.924350	0	0.0000
168.069152	0	0.0000
168.071526	1	0.0016
168.073900	0	0.0000
168.076275	2	0.0033
168.078649	0	0.0000
168.915471	0	0.0000
168.917851	6	0.0098
168.920232	0	0.0000
168.958319	0	0.0000
168.960700	1	0.0016
168.963080	0	0.0000
168.996411	0	0.0000
168.998791	2	0.0033
169.001172	3	0.0049
169.003553	5	0.0081
169.005934	24	0.0390
169.008315	29	0.0471
169.010696	14	0.0228
169.013077	4	0.0065
169.015458	0	0.0000
169.041650	0	0.0000
169.044031	1	0.0016
169.046412	0	0.0000
169.048794	2	0.0033
169.051175	0	0.0000
169.053556	0	0.0000
169.055937	15	0.0244
169.058319	9	0.0146
169.060700	6	0.0098
169.063081	3	0.0049
169.065463	0	0.0000
169.086895	0	0.0000
169.089277	7	0.0114
169.091658	17	0.0276
169.094040	3	0.0049
169.096421	3	0.0049
169.098803	0	0.0000
169.122620	0	0.0000
169.125001	10	0.0163
169.127383	11	0.0179
169.129765	0	0.0000
169.155966	0	0.0000
169.158348	3	0.0049
169.160730	0	0.0000
169.993074	0	0.0000
169.995462	5	0.0081
169.997850	0	0.0000
170.026506	0	0.0000
170.028894	1	0.0016
170.031282	2	0.0033
170.033670	0	0.0000
170.059941	0	0.0000
170.062329	3	0.0049
170.064718	1	0.0016
170.067106	0	0.0000
170.086214	0	0.0000
170.088602	4	0.0065
170.090991	0	0.0000
170.093379	0	0.0000
170.095768	7	0.0114
170.098156	25	0.0406
170.100545	29	0.0471
170.102934	11	0.0179
170.105322	2	0.0033
170.107711	0	0.0000
170.117266	0	0.0000
170.119655	3	0.0049
170.122043	5	0.0081
170.124432	0	0.0000
170.155488	0	0.0000
170.157877	1	0.0016
170.160266	3	0.0049
170.162655	0	0.0000
170.987878	0	0.0000
170.990273	5	0.0081
170.992668	2	0.0033
170.995063	0	0.0000
170.997457	2	0.0033
170.999852	0	0.0000
171.004642	0	0.0000
171.007037	3	0.0049
171.009432	3	0.0049
171.011827	2	0.0033
171.014222	0	0.0000
171.033383	0	0.0000
171.035778	3	0.0049
171.038173	3	0.0049
171.040569	0	0.0000
171.057336	0	0.0000
171.059731	4	0.0065
171.062126	0	0.0000
171.074103	0	0.0000
171.076499	2	0.0033
171.078894	0	0.0000
171.093267	0	0.0000
171.095663	2	0.0033
171.098059	112	0.1820
171.100454	225	0.3657
171.102850	212	0.3446
171.105245	96	0.1560
171.107641	12	0.0195
171.110037	0	0.0000
171.112433	1	0.0016
171.114828	4	0.0065
171.117224	0	0.0000
171.138786	0	0.0000
171.141182	3	0.0049
171.143578	0	0.0000
171.145974	15	0.0244
171.148370	11	0.0179
171.150766	0	0.0000
171.157954	0	0.0000
171.160350	3	0.0049
171.162746	0	0.0000
171.995192	0	0.0000
171.997594	8	0.0130
171.999995	4	0.0065
172.002397	0	0.0000
172.031222	0	0.0000
172.033624	3	0.0049
172.036026	0	0.0000
172.069658	0	0.0000
172.072061	5	0.0081
172.074463	4	0.0065
172.076866	15	0.0244
172.079268	7	0.0114
172.081671	0	0.0000
172.100891	0	0.0000
172.103294	16	0.0260
172.105696	0	0.0000
172.151350	0	0.0000
172.153753	1	0.0016
172.156156	8	0.0130
172.158559	1	0.0016
172.160962	0	0.0000
172.163365	0	0.0000
172.165768	3	0.0049
172.168171	15	0.0244
172.170574	9	0.0146
172.172977	3	0.0049
172.175380	5	0.0081
172.177784	0	0.0000
172.223447	0	0.0000
172.225850	2	0.0033
172.228254	0	0.0000
172.305175	0	0.0000
172.307579	2	0.0033
172.309983	2	0.0033
172.312387	0	0.0000
172.334025	0	0.0000
172.336429	2	0.0033
172.338833	3	0.0049
172.341237	0	0.0000
172.358068	0	0.0000
172.360472	2	0.0033
172.362877	0	0.0000
172.516796	0	0.0000
172.519202	2	0.0033
172.521607	0	0.0000
172.524013	0	0.0000
172.526418	3	0.0049
172.528824	0	0.0000
172.877814	0	0.0000
172.880222	3	0.0049
172.882630	0	0.0000
172.892263	0	0.0000
172.894671	1	0.0016
172.897079	0	0.0000
172.916345	0	0.0000
172.918753	1	0.0016
172.921161	0	0.0000
172.986193	0	0.0000
172.988602	28	0.0455
172.991011	32	0.0520
172.993419	10	0.0163
172.995828	0	0.0000
172.998237	3	0.0049
173.000646	0	0.0000
173.022327	0	0.0000
173.024736	1	0.0016
173.027145	0	0.0000
173.046418	0	0.0000
173.048827	4	0.0065
173.051237	14	0.0228
173.053646	0	0.0000
173.072920	0	0.0000
173.075330	7	0.0114
173.077739	0	0.0000
173.084968	0	0.0000
173.087377	5	0.0081
173.089787	0	0.0000
173.130751	0	0.0000
173.133161	4	0.0065
173.135571	5	0.0081
173.137980	0	0.0000
173.217515	0	0.0000
173.219925	2	0.0033
173.222336	0	0.0000
173.369404	0	0.0000
173.371815	7	0.0114
173.374227	0	0.0000
173.487586	0	0.0000
173.489998	3	0.0049
173.492410	0	0.0000
173.494822	1	0.0016
173.497235	0	0.0000
173.663727	0	0.0000
173.666141	3	0.0049
173.668554	0	0.0000
173.813397	0	0.0000
173.815812	1	0.0016
173.818226	0	0.0000
173.953469	0	0.0000
173.955885	3	0.0049
173.958300	0	0.0000
173.960716	1	0.0016
173.963131	0	0.0000
173.992120	0	0.0000
173.994535	5	0.0081
173.996951	0	0.0000
173.999367	7	0.0114
174.001783	0	0.0000
174.076683	0	0.0000
174.079099	4	0.0065
174.081515	1	0.0016
174.083932	0	0.0000
174.088765	0	0.0000
174.091181	1	0.0016
174.093598	5	0.0081
174.096014	0	0.0000
174.108097	0	0.0000
174.110514	2	0.0033
174.112930	0	0.0000
174.115347	1	0.0016
174.117763	0	0.0000
174.144348	0	0.0000
174.146765	4	0.0065
174.149181	6	0.0098
174.151598	2	0.0033
174.154015	8	0.0130
174.156432	0	0.0000
174.187854	0	0.0000
174.190271	5	0.0081
174.192688	3	0.0049
174.195105	0	0.0000
174.199940	0	0.0000
174.202357	2	0.0033
174.204774	0	0.0000
174.797508	0	0.0000
174.799929	3	0.0049
174.802351	0	0.0000
174.928287	0	0.0000
174.930709	2	0.0033
174.933131	0	0.0000
174.935554	2	0.0033
174.937976	5	0.0081
174.940398	2	0.0033
174.942821	7	0.0114
174.945243	0	0.0000
174.969468	0	0.0000
174.971890	3	0.0049
174.974313	0	0.0000
174.981581	0	0.0000
174.984004	6	0.0098
174.986426	31	0.0504
174.988849	5	0.0081
174.991272	0	0.0000
174.996117	0	0.0000
174.998540	2	0.0033
175.000963	2	0.0033
175.003385	0	0.0000
175.020345	0	0.0000
175.022768	3	0.0049
175.025191	3	0.0049
175.027614	0	0.0000
175.034883	0	0.0000
175.037306	9	0.0146
175.039729	0	0.0000
175.073654	0	0.0000
175.076077	13	0.0211
175.078500	0	0.0000
175.085770	0	0.0000
175.088194	5	0.0081
175.090617	6	0.0098
175.093041	0	0.0000
175.114852	0	0.0000
175.117276	1	0.0016
175.119699	0	0.0000
175.143936	0	0.0000
175.146360	5	0.0081
175.148784	53	0.0861
175.151208	65	0.1056
175.153631	31	0.0504
175.156055	10	0.0163
175.158479	3	0.0049
175.160903	0	0.0000
175.534381	0	0.0000
175.536808	3	0.0049
175.539234	0	0.0000
176.000573	0	0.0000
176.003003	2	0.0033
176.005433	0	0.0000
176.044310	0	0.0000
176.046740	1	0.0016
176.049170	0	0.0000
176.051601	5	0.0081
176.054031	2	0.0033
176.056461	0	0.0000
176.058891	0	0.0000
176.061321	4	0.0065
176.063751	0	0.0000
176.071041	0	0.0000
176.073472	3	0.0049
176.075902	0	0.0000
176.078332	0	0.0000
176.080762	3	0.0049
176.083193	0	0.0000
176.102635	0	0.0000
176.105066	3	0.0049
176.107496	4	0.0065
176.109926	0	0.0000
176.920196	0	0.0000
176.922632	4	0.0065
176.925068	0	0.0000
176.927504	2	0.0033
176.929940	0	0.0000
176.944557	0	0.0000
176.946993	3	0.0049
176.949429	2	0.0033
176.951866	3	0.0049
176.954302	1	0.0016
176.956738	0	0.0000
176.968920	0	0.0000
176.971356	4	0.0065
176.973793	0	0.0000
176.993284	0	0.0000
176.995721	14	0.0228
176.998157	7	0.0114
177.000594	0	0.0000
177.003031	0	0.0000
177.005467	1	0.0016
177.007904	0	0.0000
177.010341	10	0.0163
177.012777	5	0.0081
177.015214	1	0.0016
177.017651	0	0.0000
177.039582	0	0.0000
177.042018	13	0.0211
177.044455	40	0.0650
177.046892	39	0.0634
177.049329	13	0.0211
177.051766	12	0.0195
177.054203	26	0.0423
177.056640	56	0.0910
177.059077	23	0.0374
177.061514	0	0.0000
177.085885	0	0.0000
177.088322	11	0.0179
177.090759	27	0.0439
177.093196	30	0.0488
177.095634	15	0.0244
177.098071	5	0.0081
177.100508	0	0.0000
177.122444	0	0.0000
177.124882	3	0.0049
177.127319	3	0.0049
177.129757	0	0.0000
177.161445	0	0.0000
177.163883	14	0.0228
177.166321	34	0.0553
177.168759	11	0.0179
177.171196	0	0.0000
177.976571	0	0.0000
177.979014	6	0.0098
177.981457	0	0.0000
177.988787	0	0.0000
177.991231	4	0.0065
177.993674	5	0.0081
177.996117	6	0.0098
177.998561	0	0.0000
178.030327	0	0.0000
178.032771	5	0.0081
178.035215	8	0.0130
178.037658	0	0.0000
178.040102	3	0.0049
178.042546	7	0.0114
178.044989	4	0.0065
178.047433	0	0.0000
178.062096	0	0.0000
178.064540	1	0.0016
178.066984	0	0.0000
178.130531	0	0.0000
178.132976	4	0.0065
178.135420	3	0.0049
178.137865	1	0.0016
178.140309	3	0.0049
178.142753	0	0.0000
178.145198	0	0.0000
178.147642	2	0.0033
178.150087	0	0.0000
178.940531	0	0.0000
178.942981	12	0.0195
178.945431	17	0.0276
178.947881	16	0.0260
178.950331	0	0.0000
178.962581	0	0.0000
178.965031	3	0.0049
178.967481	0	0.0000
179.011585	0	0.0000
179.014035	2	0.0033
179.016486	0	0.0000
179.026288	0	0.0000
179.028738	2	0.0033
179.031189	4	0.0065
179.033639	5	0.0081
179.036090	0	0.0000
179.038540	13	0.0211
179.040991	0	0.0000
179.050793	0	0.0000
179.053244	2	0.0033
179.055695	15	0.0244
179.058145	34	0.0553
179.060596	37	0.0601
179.063047	0	0.0000
179.067948	0	0.0000
179.070399	12	0.0195
179.072850	20	0.0325
179.075301	5	0.0081
179.077752	0	0.0000
179.080202	0	0.0000
179.082653	2	0.0033
179.085104	4	0.0065
179.087555	0	0.0000
179.109614	0	0.0000
179.112065	6	0.0098
179.114516	2	0.0033
179.116967	0	0.0000
179.139028	0	0.0000
179.141479	3	0.0049
179.143930	3	0.0049
179.146382	3	0.0049
179.148833	0	0.0000
179.178250	0	0.0000
179.180702	5	0.0081
179.183153	3	0.0049
179.185605	0	0.0000
180.069261	0	0.0000
180.071718	5	0.0081
180.074176	3	0.0049
180.076634	0	0.0000
180.079091	0	0.0000
180.081549	1	0.0016
180.084007	2	0.0033
180.086464	2	0.0033
180.088922	3	0.0049
180.091380	2	0.0033
180.093838	0	0.0000
180.106127	0	0.0000
180.108585	3	0.0049
180.111043	4	0.0065
180.113500	0	0.0000
180.133164	0	0.0000
180.135622	2	0.0033
180.138081	18	0.0293
180.140539	25	0.0406
180.142997	14	0.0228
180.145455	3	0.0049
180.147913	3	0.0049
180.150371	0	0.0000
180.155288	0	0.0000
180.157746	1	0.0016
180.160204	0	0.0000
180.177412	0	0.0000
180.179870	3	0.0049
180.182329	0	0.0000
181.046257	0	0.0000
181.048721	28	0.0455
181.051185	61	0.0991
181.053650	67	0.1089
181.056114	25	0.0406
181.058578	0	0.0000
181.061043	0	0.0000
181.063507	3	0.0049
181.065971	6	0.0098
181.068436	4	0.0065
181.070900	23	0.0374
181.073365	40	0.0650
181.075829	24	0.0390
181.078294	6	0.0098
181.080758	12	0.0195
181.083223	27	0.0439
181.085687	24	0.0390
181.088152	19	0.0309
181.090616	4	0.0065
181.093081	0	0.0000
181.095545	2	0.0033
181.098010	6	0.0098
181.100475	0	0.0000
181.105404	0	0.0000
181.107869	3	0.0049
181.110333	0	0.0000
181.127587	0	0.0000
181.130052	3	0.0049
181.132517	3	0.0049
181.134981	3	0.0049
181.137446	0	0.0000
181.974010	0	0.0000
181.976480	3	0.0049
181.978951	0	0.0000
181.983892	0	0.0000
181.986363	8	0.0130
181.988834	8	0.0130
181.991304	20	0.0325
181.993775	7	0.0114
181.996246	1	0.0016
181.998717	0	0.0000
182.020954	0	0.0000
182.023425	3	0.0049
182.025896	5	0.0081
182.028367	2	0.0033
182.030838	0	0.0000
182.045664	0	0.0000
182.048135	3	0.0049
182.050606	7	0.0114
182.053077	0	0.0000
182.055548	0	0.0000
182.058019	1	0.0016
182.060491	0	0.0000
182.070375	0	0.0000
182.072847	4	0.0065
182.075318	7	0.0114
182.077789	0	0.0000
182.151935	0	0.0000
182.154407	3	0.0049
182.156879	0	0.0000
182.914042	0	0.0000
182.916519	3	0.0049
182.918996	0	0.0000
182.961107	0	0.0000
182.963584	4	0.0065
182.966062	3	0.0049
182.968539	0	0.0000
182.980926	0	0.0000
182.983403	34	0.0553
182.985881	90	0.1463
182.988358	93	0.1511
182.990836	46	0.0748
182.993313	1	0.0016
182.995791	0	0.0000
182.998268	4	0.0065
183.000746	0	0.0000
183.037911	0	0.0000
183.040388	2	0.0033
183.042866	12	0.0195
183.045344	3	0.0049
183.047822	0	0.0000
183.070123	0	0.0000
183.072601	5	0.0081
183.075079	0	0.0000
183.077557	3	0.0049
183.080036	13	0.0211
183.082514	1	0.0016
183.084992	1	0.0016
183.087470	0	0.0000
183.104817	0	0.0000
183.107295	5	0.0081
183.109774	5	0.0081
183.112252	0	0.0000
183.114730	1	0.0016
183.117209	0	0.0000
183.134557	0	0.0000
183.137036	4	0.0065
183.139514	2	0.0033
183.141993	5	0.0081
183.144471	0	0.0000
183.561098	0	0.0000
183.563580	2	0.0033
183.566061	5	0.0081
183.568542	0	0.0000
183.970746	0	0.0000
183.973231	2	0.0033
183.975715	10	0.0163
183.978199	0	0.0000
183.985651	0	0.0000
183.988136	13	0.0211
183.990620	10	0.0163
183.993104	0	0.0000
184.000557	0	0.0000
184.003041	3	0.0049
184.005526	0	0.0000
184.012979	0	0.0000
184.015463	3	0.0049
184.017947	0	0.0000
184.060185	0	0.0000
184.062670	4	0.0065
184.065154	7	0.0114
184.067639	9	0.0146
184.070124	0	0.0000
184.072609	1	0.0016
184.075093	0	0.0000
184.107397	0	0.0000
184.109882	2	0.0033
184.112367	5	0.0081
184.114852	1	0.0016
184.117338	0	0.0000
184.184441	0	0.0000
184.186927	1	0.0016
184.189412	0	0.0000
184.423130	0	0.0000
184.425617	3	0.0049
[truncated: 25,999 more rows]
