# Supplementary material for: DGet! An open source deuteration calculator for mass spectrometry data
Source: J Cheminform. 2024 Mar 28;16:36. doi: 10.1186/s13321-024-00828-x (PMC10976818; doi:10.1186/s13321-024-00828-x)
Supplement: Supplementary file 3 — Additional file 3: Python script used to determine theoretical makeup. [file 13321_2024_828_MOESM3_ESM.txt]

from math import factorial

import numpy as np


def binomial(n: int, k: int) -> float:
    if k < 0:
        return 0
    if n < k:
        return 0
    return factorial(n) / (factorial(k) * factorial(n - k))


def kinetics(N: int, beta: float, sigma: float, s: float = 1.0) -> np.ndarray:
    """Calculate theoretical deuterium isotopologues.

    Assumes a hydrogen isotope exchange reaction.

    Args:
        N: number of possible deuterium
        beta: ratio of rate reactions
        sigma: total deuteration level (0.0 - 1.0)
        s: see reference

    Returns:
        theoretical isotopologue makeup

    References:
        Bolder H (1964) Kinetics and distribution in hydrogen isotope exchange and
            redistribution. Journal of Catalysis 3:312–340.
            https://doi.org/10.1016/0021-9517(64)90037-5
    """
    d = np.empty(N + 1)
    for i in np.arange(0, N + 1):
        sum_j = 0.0
        for j in np.arange(0, N + 1):
            sum_h = 0.0
            for k in np.arange(0, N + 1):
                h = j + k
                sum_h += (
                    (-1.0) ** (i + j + h)
                    * binomial(N - i, N - h)
                    * binomial(h, j)
                    * s**h
                )
            sum_j += (1.0 - sigma / s) ** (j * (N + beta) / (N + j * beta)) * sum_h
        d[i] = binomial(N, i) * sum_j
    return d
